# Supplementary material for: Identification of Bioactive Phytochemicals in Mulberries
Source: Metabolites. 2019 Dec 20;10(1):7. doi: 10.3390/metabo10010007 (PMC7023076; doi:10.3390/metabo10010007)
Supplement: Supplementary file 1 [file metabolites-10-00007-s001.zip]

Archive with 3 entries (2 files):
- supplementary/
- supplementary/supplementary materials.pdf
- supplementary/Supplementary Table.xlsx
