# Supplementary material for: Identification of Bioactive Phytochemicals in Mulberries
Source: Metabolites. 2019 Dec 20;10(1):7. doi: 10.3390/metabo10010007 (PMC7023076; doi:10.3390/metabo10010007)
Supplement: Supplementary file 1 [file metabolites-10-00007-s001.zip › supplementary/Supplementary Table.xlsx]

## Sheet: Data
Supplementary Table S1: Relative intensity of all putative metabolite features (clusterID's) for each of the analyzed mulberry samples
(note: value 0 represents a relative intensity below the detection threshold of 450)																		1	1	1	1	1	2	2	2	2	3	3	3
clusterId	compound number in Table 1	# mz peaks in cluster	(relative) intensity list	mz list	retention time (min)	mz putative molecular ion	elemental formula	mz pos calculated	delta mass ppm	putative name	KNAPSACK ID; morus	biochemical class	MSI identification level	average M. alba (n=5)	average M. nigra (n=4)	T-test	ratio M. nigra / M. alba	MAF S (F014984)	MAF big (F014991)	MAF wt (F014992)	MAF R (F014994)	MAF U13 (F014987)	MNF R (F014985)	MNF S (F014988)	MNF U13 (F014990)	MNF U14 (F014986)	QC MixF3 (F014995)	QC Mix2F (F014989)	QC Mix1F (F014983)
3		80	999.0;799.89;458.95;269.18;109.09;92.93;62.38;60.52;56.21;55.8;38.58;31.37;27.26;26.98;25.82;23.92;21.14;18.87;16.72;12.28;11.57;10.79;9.76;9.61;7.92;7.83;5.64;5.55;5.54;5.44;5.24;5.17;5.03;4.99;4.97;4.94;4.65;4.55;3.99;3.97;3.69;3.42;3.1;3.04;2.69;2.56;2.53;2.43;2.34;2.33;2.31;2.27;2.27;2.24;2.21;2.19;2.15;2.02;2.02;1.97;1.95;1.94;1.78;1.77;1.75;1.61;1.54;1.52;1.46;1.3;1.16;1.01;0.91;0.89;0.84;0…	1.02033501E8;1.25985809E8;2.3996579E8;1.71991074E8;2.80992126E8;1.02535149E8;2.13017548E8;2.41963348E8;2.1694986E8;2.40966705E8;1.30964737E8;1.98939301E8;9.7990982E7;1.42033218E8;3.85900513E8;1.30525253E8;1.040299E8;3.28896637E8;1.71005035E8;3.44874084E8;1.29978714E8;2.82989685E8;1.33027969E8;2.81992767E8;3.77911957E8;4.34901703E8;2.44944519E8;4.26912903E8;4.74831757E8;1.38510284E8;2.60922119E8;1…	1.43778									1.11969e+07	2.82927e+07	0.0704003	2.52682	1.05533e+07	9.18614e+06	1.49311e+07	7.46925e+06	1.38448e+07	1.68266e+07	9.243e+06	4.3121e+07	4.39802e+07	1.79604e+07	1.86394e+07	2.07471e+07
4		68	999.0;890.82;274.57;252.95;247.88;244.81;222.44;140.87;90.65;74.13;51.56;48.82;48.16;45.35;44.93;41.98;40.36;35.85;34.94;32.52;26.67;22.93;22.88;22.26;20.04;17.96;17.08;16.75;15.96;14.81;13.86;12.88;12.67;12.33;11.37;10.6;10.09;10.07;9.98;9.73;9.29;9.08;8.13;7.52;7.26;6.85;6.68;6.36;6.15;6.15;5.65;5.39;5.24;5.14;4.2;4.02;3.93;3.68;3.64;3.57;3.53;3.26;3.21;2.97;2.63;2.09;1.84;1.72;	2.65014679E8;2.23988266E8;2.67012207E8;2.41998749E8;2.66015503E8;2.2598584E8;2.24989151E8;2.00972336E8;3.09973328E8;4.23953094E8;2.18982803E8;2.43996292E8;1.6102887E8;2.42999527E8;4.2595047E8;4.39930511E8;3.37968109E8;3.82926758E8;3.11970886E8;1.69045181E8;2.01973083E8;4.24953766E8;2.68946808E8;2.02969833E8;1.7004039E8;5.12884094E8;3.84924072E8;4.96906525E8;2.68012909E8;1.82961533E8;3.39965668E8;…	1.45224									7.9298e+06	5.38581e+06	0.096191	0.679185	8.34436e+06	6.10606e+06	6.85666e+06	6.30619e+06	1.20357e+07	5.51421e+06	5.40744e+06	6.55762e+06	4.06396e+06	9.17903e+06	6.58201e+06	7.46113e+06
5		129	999.0;461.93;435.59;362.85;349.76;274.43;134.51;122.38;71.85;64.8;54.09;43.62;38.42;36.06;34.16;32.78;27.36;22.59;22.55;19.04;16.84;16.07;12.71;12.13;11.52;10.77;10.39;8.66;8.54;8.06;6.18;6.13;5.96;5.93;5.77;5.27;5.22;5.03;4.93;4.56;4.15;3.63;3.41;3.35;3.15;3.03;2.69;2.59;2.57;2.49;2.37;2.3;2.27;2.24;2.23;2.1;2.02;1.88;1.86;1.85;1.76;1.75;1.72;1.7;1.7;1.6;1.57;1.56;1.55;1.5;1.49;1.45;1.39;1.38;1.…	1.51034775E8;1.02033501E8;1.67012207E8;1.25985809E8;9.4044754E7;2.3996579E8;1.53032196E8;1.71991074E8;9.4545174E7;2.80992126E8;2.55943207E8;1.02535149E8;1.43996368E8;2.41963348E8;2.1694986E8;2.40966705E8;2.13017548E8;1.68015518E8;3.69923004E8;1.98939301E8;1.30964737E8;1.02969894E8;2.14916824E8;1.42033218E8;1.30525253E8;2.57976257E8;9.7990982E7;1.20980453E8;4.42876404E8;3.28896637E8;1.71005035E8;1…	1.46682									3.53377e+07	6.41566e+07	0.0925999	1.81553	3.46504e+07	2.83474e+07	4.12203e+07	2.60001e+07	4.64702e+07	4.26198e+07	3.05944e+07	9.33534e+07	9.00586e+07	5.01738e+07	4.81154e+07	5.31096e+07
6		16	999.0;574.6;410.68;323.34;238.17;201.48;198.81;189.31;188.15;185.48;159.38;142.91;112.87;104.12;88.17;86.97;	3.54945953E8;4.00901703E8;4.28896362E8;4.27899689E8;2.59973785E8;2.14910812E8;4.99893036E8;6.43841614E8;5.15881897E8;4.99392151E8;4.40430817E8;3.98437225E8;3.08216949E8;4.90905609E8;4.96920563E8;4.20416107E8;	1.46682									158848	149780	0.739285	0.942914	158754	122709	215735	104755	192285	164151	131097	179451	124419	251167	235281	317835
8		2	999.0;503.8;	1.90978638E8;1.92975479E8;	1.48141									24042.4	5247.78	0.0981928	0.218272	22354.8	49611.6	0	32902	15343.7	12945.2	8045.96	0	0	15297.9	11866.1	27476.8
12		33	999.0;908.09;461.32;459.78;440.73;324.95;307.44;249.18;214.34;190.97;167.57;152.27;146.79;120.08;113.27;108.11;90.39;82.55;82.26;79.5;79.13;78.72;63.06;59.17;57.9;57.21;55.34;37.86;36.55;35.28;35.11;31.4;20.3;	2.52881561E8;3.3684259E8;2.82900452E8;4.20803406E8;2.09946899E8;5.04764465E8;3.66861237E8;2.98877869E8;5.88725525E8;4.50822235E8;3.38840729E8;3.82838745E8;6.72686768E8;4.22801605E8;5.34783264E8;5.06762665E8;4.66799774E8;4.96818573E8;3.68859222E8;5.90723572E8;6.18744446E8;5.50760864E8;6.74684509E8;3.96880066E8;4.52820221E8;5.80779419E8;7.02705688E8;4.80840912E8;5.36781128E8;7.86666992E8;6.20742249…	1.55548									493440	1.11509e+06	0.0775648	2.25982	617160	409433	643161	316724	480722	789772	432141	1.26542e+06	1.97302e+06	664904	806523	1.00265e+06
13		12	999.0;921.87;847.66;646.17;418.44;404.12;324.51;308.29;285.78;285.58;269.26;209.72;	3.04891235E8;3.88852051E8;4.72813019E8;5.5677417E8;6.40735107E8;5.62035034E8;3.90850189E8;7.26694641E8;5.58772034E8;8.08657776E8;4.74811096E8;6.4273291E8;	1.55548									97022.5	90238.7	0.857146	0.93008	59816.3	36931.4	191882	73797.9	122685	125484	41376.6	125418	68676.1	76044.3	88338.2	162784
14		2	999.0;30.96;	1.56076141E8;3.45967621E8;	1.57088									212614	115870	0.407688	0.544977	175422	478096	253322	156233	0	153989	309491	0	0	237526	200866	221898
15		34	999.0;492.64;363.87;348.89;244.9;174.13;170.72;168.05;127.47;121.75;104.19;98.81;66.69;61.41;61.04;54.43;48.7;37.12;35.16;33.23;31.13;28.11;27.66;27.19;26.75;25.09;25.07;23.4;23.3;23.27;23.18;20.38;19.58;18.27;	3.20865173E8;4.04825836E8;4.88786774E8;3.22863068E8;5.72747925E8;6.5670929E8;4.06823914E8;4.90784851E8;5.74745728E8;7.40670654E8;6.58707092E8;7.42668396E8;8.24632019E8;8.26629761E8;3.21865601E8;9.10590881E8;9.0859314E8;9.92554626E8;9.94552063E8;4.89787964E8;4.05826385E8;4.92782898E8;5.73749451E8;7.70690125E8;6.57710632E8;7.41671265E8;6.8872583E8;4.08821991E8;1.078513916E9;5.76743896E8;1.076516846…	1.58619									924413	727751	0.16419	0.787257	1.2479e+06	768857	786939	731708	1.08666e+06	743816	577589	739069	850530	930426	795507	1.03682e+06
17		23	999.0;518.44;419.78;267.23;182.54;170.56;162.11;105.32;74.05;65.49;64.02;63.95;61.82;57.65;55.29;41.0;29.0;27.8;27.0;25.14;18.34;10.76;8.48;	2.13074036E8;2.51029846E8;3.34990845E8;4.18951752E8;5.8687384E8;2.97035126E8;6.70835205E8;3.36988892E8;4.20949951E8;5.88871887E8;2.14077469E8;2.15072296E8;7.56794495E8;5.04910889E8;5.48917297E8;8.74721191E8;5.70899902E8;4.02978088E8;3.1901709E8;8.4075592E8;2.53027878E8;6.91742615E8;4.86938873E8;	1.6014									314479	456800	0.521927	1.45256	151799	180082	194378	399650	646484	771120	843878	0	212201	586160	339841	766311
18		5	999.0;617.9;213.92;168.15;71.12;	2.19025711E8;3.37170258E8;3.56084106E8;5.26151428E8;4.7800061E8;	1.6014									139069	116603	0.408319	0.838457	93682.6	148374	214536	135798	102955	131576	90210	120379	124248	176730	112758	117744
19		56	999.0;572.17;403.37;241.92;166.77;121.55;114.93;101.83;91.21;80.15;76.94;74.06;66.65;59.39;59.09;56.66;54.72;46.58;36.89;33.44;32.5;30.05;29.91;29.6;28.78;27.31;24.94;22.73;22.65;22.11;21.75;21.41;21.09;20.47;19.7;19.09;18.0;17.76;17.65;16.9;16.74;15.89;15.83;15.33;15.08;13.53;13.16;13.02;12.92;12.35;11.55;10.86;10.73;10.47;10.3;10.14;	4.48060028E8;5.32021057E8;6.15982117E8;6.99943359E8;7.83904419E8;4.50058289E8;4.49063293E8;5.34019104E8;6.17979919E8;8.6786554E8;7.0194104E8;9.51826843E8;5.33024475E8;3.48125336E8;7.85902039E8;6.16985474E8;5.16047119E8;4.32086182E8;9.53824341E8;1.121746704E9;6.83968994E8;7.67930603E8;7.90257507E8;8.32238037E8;7.84907715E8;7.73196289E8;7.48277283E8;8.51891479E8;7.89258301E8;7.00946777E8;8.74218262…	1.61664									1.25696e+06	1.88307e+06	0.150526	1.49812	1.00579e+06	1.54372e+06	1.8674e+06	1.15449e+06	713378	1.93188e+06	2.57651e+06	2.12746e+06	896415	1.58533e+06	1.55836e+06	1.47595e+06
21		130	999.0;899.73;366.07;365.53;336.24;280.73;213.24;195.58;177.84;159.19;147.91;128.95;118.14;108.08;104.42;92.27;82.87;69.19;55.31;53.14;34.33;33.63;31.01;26.57;24.54;24.29;24.18;21.55;20.05;19.49;18.92;18.57;18.24;17.8;17.24;16.84;16.71;16.39;16.3;16.1;14.18;13.86;13.13;12.71;12.12;11.58;11.53;11.49;11.3;10.72;10.22;9.98;9.31;8.9;8.61;8.55;8.15;7.95;7.94;7.76;7.51;7.28;7.05;6.31;6.29;5.82;5.44;5.29…	2.90846222E8;2.06885117E8;5.42729126E8;4.58768066E8;3.74807159E8;2.92844208E8;6.26690308E8;2.08883194E8;5.44727234E8;7.10651367E8;4.60766235E8;7.9461261E8;3.76805237E8;7.12649353E8;6.28688232E8;7.96610596E8;8.78573608E8;8.80571655E8;9.6253479E8;9.64532837E8;5.46725159E8;1.048494019E9;1.04649585E9;7.95612915E8;7.53630981E8;4.62764343E8;7.14647217E8;7.98608643E8;6.30686096E8;5.43732544E8;7.11651917…	1.63177									1.78706e+07	1.70814e+07	0.672976	0.955841	2.1972e+07	1.74989e+07	1.77049e+07	1.69366e+07	1.52404e+07	1.84218e+07	1.52492e+07	1.41721e+07	2.04825e+07	1.82564e+07	1.69128e+07	2.05124e+07
22		132	999.0;368.96;157.7;98.25;88.01;78.39;66.15;54.78;54.23;36.24;31.92;25.37;22.12;21.59;18.61;17.92;17.53;16.42;15.99;15.17;15.08;14.16;12.44;11.76;8.68;8.17;7.53;6.39;5.53;5.45;5.16;5.01;4.92;4.92;4.63;4.63;4.6;4.5;4.32;4.19;4.07;3.86;3.81;3.52;3.51;3.49;3.4;3.31;3.28;3.24;3.23;3.2;3.15;3.15;3.08;3.07;3.02;2.94;2.93;2.9;2.72;2.72;2.66;2.59;2.55;2.49;2.48;2.46;2.46;2.46;2.42;2.38;2.34;2.32;2.32;2.31…	1.22924042E8;2.06885117E8;1.24922134E8;2.74872284E8;2.08883194E8;1.90911209E8;3.58833313E8;5.26755249E8;4.42794159E8;6.10716309E8;6.9467749E8;7.78638794E8;5.28753296E8;1.06950104E8;8.62599731E8;2.76870422E8;4.44792358E8;6.12714294E8;6.96675354E8;7.80636414E8;3.6083136E8;9.46560974E8;8.64597717E8;9.48559021E8;1.030522095E9;1.032520264E9;1.92909409E8;7.45643982E8;1.114483276E9;1.116481323E9;5.94742…	1.63177									1.29395e+07	1.29182e+07	0.986746	0.998351	1.26875e+07	1.16939e+07	1.6363e+07	1.24808e+07	1.14724e+07	1.4494e+07	1.07254e+07	1.26258e+07	1.38275e+07	1.30819e+07	1.28162e+07	1.63876e+07
23		37	999.0;335.96;334.78;276.0;242.41;239.74;195.51;163.86;152.54;139.7;131.61;110.46;101.18;100.38;97.25;94.19;87.82;86.47;78.82;77.13;69.24;68.89;68.42;64.88;63.39;57.91;55.99;54.6;54.02;53.58;52.85;52.23;47.09;45.65;40.38;39.82;35.12;	6.99943359E8;7.0194104E8;8.6786554E8;5.33024475E8;7.85902039E8;6.16985474E8;1.035787842E9;1.037785889E9;9.53824341E8;1.119749023E9;8.32238037E8;8.74218262E8;7.67930603E8;8.31239197E8;9.1619928E8;7.89258301E8;1.205708374E9;8.68867554E8;1.000160156E9;1.203709717E9;1.036789673E9;8.66232178E8;8.57157227E8;5.350224E8;6.18983704E8;9.35853088E8;1.034154175E9;9.59179016E8;6.32879517E8;9.991604E8;7.492760…	1.63177									373281	567484	0.13826	1.52026	331823	472062	550265	327760	184496	603139	792677	583877	290242	509367	442105	473015
24		13	999.0;766.79;703.08;598.45;374.95;344.28;303.85;280.42;268.45;248.42;205.31;176.02;109.39;	3.99909668E8;4.83870728E8;5.67831665E8;6.51792847E8;7.35753723E8;6.53790894E8;8.19714905E8;5.6982959E8;3.17946899E8;4.01906189E8;7.37750244E8;9.03676331E8;9.5718042E8;	1.63177									167924	88028.8	0.30658	0.524218	146833	382000	150183	97521.7	63082	90014.9	199992	24821.3	37287.4	146125	124525	129232
26		58	999.0;869.98;674.15;514.93;472.69;463.54;402.66;359.31;325.51;321.31;235.7;212.25;171.12;147.37;143.61;140.74;135.84;119.53;109.67;103.54;101.19;96.49;92.22;87.65;85.79;85.77;78.38;76.72;74.32;72.2;71.3;71.28;69.95;69.8;69.7;69.01;68.1;67.57;63.03;58.91;58.74;57.37;57.35;56.91;50.61;49.52;48.94;48.32;48.24;47.78;46.2;45.54;45.42;42.89;41.82;41.69;38.46;25.53;	6.10716309E8;6.9467749E8;7.78638794E8;8.62599731E8;6.12714294E8;6.96675354E8;7.80636414E8;9.46560974E8;8.64597717E8;9.48559021E8;1.030522095E9;1.032520264E9;7.45643982E8;6.78703613E8;1.116481323E9;7.62664612E8;1.114483276E9;8.30604614E8;6.61683044E8;7.44644958E8;9.30587219E8;7.67930603E8;8.63601318E8;7.02664368E8;6.14712219E8;7.79640198E8;8.66596008E8;6.9568042E8;6.80701599E8;7.64662903E8;5.96740…	1.64656									1.14446e+06	1.13395e+06	0.971514	0.990817	799954	824189	1.94859e+06	1.13863e+06	1.01094e+06	1.49998e+06	662490	1.24599e+06	1.12735e+06	1.06227e+06	1.2088e+06	1.74906e+06
27		4	999.0;227.12;107.44;91.36;	3.34088409E8;4.180495E8;5.8597168E8;3.35091766E8;	1.64656									32627.3	180020	0.112253	5.51747	12015.6	20745.8	61343.4	26614.4	42417.1	68500	70852.4	452016	128710	77588	87878.3	64820
29		39	999.0;341.45;247.87;178.6;106.74;102.28;96.43;95.56;92.89;76.6;75.15;72.44;66.94;55.93;52.4;51.34;50.09;42.74;39.87;36.22;32.46;32.33;30.5;27.71;21.96;20.44;19.02;17.89;17.39;14.52;13.69;12.13;11.61;9.18;6.74;4.91;4.89;4.47;3.24;	3.04078094E8;3.42033722E8;5.69192627E8;4.2599472E8;5.09955658E8;3.05081268E8;6.07148438E8;2.62067688E8;2.24111938E8;3.06153442E8;3.22148315E8;3.0607608E8;5.93916626E8;3.38143066E8;6.77877747E8;2.49115173E8;6.45104492E8;3.44031799E8;5.00194885E8;3.18128174E8;3.43036987E8;7.61838867E8;4.27992828E8;5.11953796E8;8.45800293E8;5.95914734E8;6.79875549E8;4.26997955E8;3.60103973E8;7.63836426E8;9.29761169E…	1.67619									1.3368e+06	236421	0.0583777	0.176857	929227	1.43066e+06	2.87436e+06	1.14764e+06	302088	332598	317788	226249	69049.4	1.10115e+06	1.13081e+06	1.3543e+06
30		20	999.0;821.65;421.13;192.89;163.68;134.67;76.39;64.88;60.96;57.41;49.11;47.31;45.24;41.46;40.32;36.95;31.7;30.76;28.61;27.65;	2.03149475E8;1.79981613E8;2.63942719E8;5.15825623E8;5.9978656E8;4.31864502E8;6.01784607E8;7.67708313E8;5.17823669E8;6.83747314E8;7.6970636E8;8.51669495E8;6.56844482E8;7.81160461E8;8.53667725E8;6.98198547E8;9.35631531E8;9.08100342E8;7.39179871E8;8.66121277E8;	1.67619									621152	379659	0.0763347	0.611218	944787	583887	501986	606345	468754	574887	398161	222480	323108	628553	511045	717113
31		3	999.0;142.58;8.4;	2.55096542E8;2.56099884E8;4.29205963E8;	1.70636									116330	460296	0.0010868	3.95682	210969	118400	98981	67958.3	85340.9	649302	440032	406233	345617	197604	251809	206660
33		9	999.0;783.3;645.39;630.62;594.33;416.98;344.14;220.62;113.19;	1.610914E8;2.35091492E8;1.77086182E8;1.91101852E8;2.34107468E8;2.18112595E8;2.48123047E8;1.9308107E8;3.47154572E8;	1.7218									159453	59417.5	0.0689921	0.372634	137999	86245.7	68095.7	248420	256502	73636.3	80177.9	64820.6	19035.1	164900	110832	147000
34		4	999.0;31.19;9.87;9.36;	1.62075409E8;2.00031113E8;4.8721109E8;4.05159821E8;	1.7218									561003	1.06623e+06	0.0212225	1.90058	547102	567978	716013	583874	390049	845053	1.12502e+06	1.55658e+06	738279	818854	812397	887370
37		58	999.0;717.64;219.48;60.19;55.9;41.27;30.92;30.26;5.3;3.95;2.79;2.48;2.33;2.14;2.13;1.61;1.53;1.48;1.2;1.12;0.98;0.96;0.93;0.86;0.84;0.76;0.74;0.57;0.57;0.57;0.53;0.52;0.51;0.5;0.49;0.48;0.47;0.47;0.46;0.45;0.43;0.41;0.4;0.39;0.38;0.37;0.36;0.35;0.34;0.33;0.31;0.3;0.27;0.26;0.24;0.24;0.21;0.05;	1.47075836E8;1.33060272E8;1.30049438E8;2.9314444E8;1.48079132E8;2.65113251E8;1.34063568E8;2.79128815E8;2.94147797E8;5.4323468E8;5.50242554E8;5.57250427E8;5.36226685E8;2.80132782E8;4.11181549E8;5.50743896E8;4.25197479E8;5.64258179E8;3.97166229E8;5.71265808E8;1.71075729E8;8.21356079E8;4.41180573E8;4.39213043E8;5.36728638E8;6.75286987E8;5.6475946E8;8.07340454E8;8.70377686E8;9.53743835E8;6.82296021E8…	1.83384									4.07593e+07	4.39372e+07	0.854592	1.07797	4.44325e+07	4.0092e+07	1.52391e+07	6.79413e+07	3.60916e+07	7.13114e+07	6.98912e+07	2.3364e+07	1.11822e+07	5.87357e+07	4.68762e+07	6.22613e+07
38		16	999.0;80.61;57.8;32.08;17.45;14.64;13.18;12.91;10.02;8.53;7.43;7.09;5.76;5.63;4.95;3.9;	2.65113251E8;2.66116638E8;5.29218994E8;3.97166229E8;3.8415976E8;6.61272522E8;4.51085297E8;5.29720825E8;4.21124115E8;5.53177063E8;4.50077423E8;5.82130371E8;1.87106949E8;6.02253174E8;9.39394348E8;7.34306335E8;	1.83384									1.15216e+06	1.05309e+06	0.852121	0.914014	1.30968e+06	1.00116e+06	13451.5	1.27115e+06	2.16535e+06	1.92948e+06	1.43013e+06	419545	433205	1.35158e+06	963676	1.53299e+06
41		2	999.0;312.25;	7.69269653E8;7.8328656E8;	1.84851									33258.6	5762.28	0.118964	0.173257	79188.2	35549.4	35495.1	0	16060.4	0	17587.9	5461.16	0	19045.7	30912.1	26593.2
43		40	999.0;964.78;589.44;495.63;299.03;296.27;135.74;108.36;93.05;82.24;64.98;56.67;55.99;48.87;37.79;28.16;27.66;26.97;22.29;21.88;21.49;12.58;12.43;12.41;12.3;12.22;11.31;10.01;9.75;9.33;7.99;7.7;7.11;5.3;5.12;4.55;4.4;3.79;3.09;1.96;	2.95112488E8;2.52106827E8;2.68101685E8;2.58109161E8;2.34096329E8;2.64106781E8;2.46096298E8;2.50091187E8;2.53110168E8;2.77101959E8;2.59091492E8;2.38091232E8;2.6910495E8;4.88195313E8;2.59112457E8;2.3509967E8;3.12127594E8;2.91117584E8;2.16085831E8;5.94221436E8;2.2808577E8;2.47099625E8;5.62206787E8;5.89217163E8;2.32080643E8;4.30153442E8;1.88090988E8;7.5627356E8;6.1021637E8;3.98163818E8;1.10059616E8;7…	1.878									7.07585e+06	3.2163e+06	0.0513423	0.454546	4.686e+06	6.01246e+06	1.2023e+07	7.86443e+06	4.79337e+06	4.46349e+06	3.82482e+06	3.08973e+06	1.48717e+06	6.4062e+06	6.1803e+06	7.87309e+06
44		7	999.0;85.43;12.95;10.43;8.41;6.41;1.68;	1.4805983E8;4.90174469E8;4.91177734E8;2.80112762E8;5.64210876E8;6.52226868E8;6.53230225E8;	1.878									925981	4.16589e+06	0.0136438	4.49889	599880	1.72417e+06	2.2677e+06	32170.7	5983.91	3.59968e+06	2.52923e+06	6.94676e+06	3.5879e+06	1.53385e+06	2.0552e+06	1.83243e+06
46		8	999.0;406.85;308.24;134.09;50.48;48.73;20.2;19.3;	4.48164185E8;4.32169281E8;4.62179749E8;4.4916748E8;4.33172607E8;4.92190002E8;4.84140472E8;4.18153656E8;	1.89273									562865	239349	0.215132	0.425233	318935	813705	1.18204e+06	262319	237328	128035	168030	595465	65866	376456	403906	389422
47		21	999.0;230.84;146.66;110.15;80.23;45.76;38.48;19.65;19.58;10.48;9.85;9.29;7.39;5.5;5.48;4.89;3.22;2.76;2.06;1.9;1.21;	1.34044296E8;4.76158997E8;1.16033836E8;5.00158813E8;1.66052551E8;6.33195923E8;4.77162292E8;5.17185242E8;5.01162048E8;2.49107147E8;6.34199341E8;2.79117554E8;3.14107056E8;1.90106583E8;4.27162903E8;2.95112366E8;6.39214539E8;1.67055832E8;6.34216919E8;1.56041351E8;9.61332642E8;	1.90751									5.10491e+06	3.39689e+06	0.405544	0.665417	5.79707e+06	2.69121e+06	1.39481e+06	1.01147e+07	5.52675e+06	3.77244e+06	2.83042e+06	5.95393e+06	1.03078e+06	4.63153e+06	4.01326e+06	4.69294e+06
49		11	999.0;138.26;121.91;30.96;19.08;14.97;14.64;13.33;6.13;4.54;3.56;	1.38054459E8;1.47083832E8;4.34185028E8;4.17158508E8;1.87106995E8;9.4064789E7;4.35188324E8;3.15127411E8;4.47180359E8;4.18161987E8;4.04138062E8;	1.92242									2.5794e+06	1.65571e+06	0.369565	0.641896	1.77664e+06	1.89646e+06	2.58114e+06	1.25177e+06	5.39097e+06	1.38974e+06	1.1346e+06	823520	3.27496e+06	1.76154e+06	1.58142e+06	1.74885e+06
51		4	999.0;54.98;11.64;6.78;	1.16070198E8;1.17073509E8;1.80085876E8;2.31133087E8;	1.95225									8.62906e+06	6.53403e+06	0.689327	0.757212	5.19209e+06	2.39164e+07	8.81276e+06	3.73515e+06	1.48895e+06	4.6985e+06	9.45395e+06	1.14738e+07	509880	1.0207e+07	9.89456e+06	9.58594e+06
52		5	999.0;57.95;30.09;26.47;13.17;	3.42138184E8;6.49215759E8;6.66242432E8;8.46305115E8;6.50219299E8;	1.98201									870558	743534	0.377181	0.854088	1.02146e+06	877870	1.14351e+06	814690	495261	709598	866566	801028	596943	886149	869348	890656
54		7	999.0;392.7;69.63;25.81;11.74;8.08;3.85;	1.98096497E8;1.80085968E8;1.99099823E8;3.35062622E8;2.19025696E8;4.14043732E8;3.85090515E8;	1.98201									5.77478e+06	6.60519e+06	0.188146	1.1438	7.20247e+06	4.33235e+06	5.13046e+06	6.45353e+06	5.75511e+06	6.70963e+06	6.57102e+06	6.43764e+06	6.70248e+06	5.80761e+06	5.71223e+06	6.39701e+06
56		6	999.0;800.23;706.58;700.61;634.18;105.12;	1.143916016E9;2.47080276E8;1.053884033E9;1.053384155E9;1.062388062E9;1.143414917E9;	1.99686									10681.3	6452.24	0.241501	0.604071	12556	18840.1	7068.95	8433.3	6507.94	0	9578.5	10039.3	6191.22	42715.7	58962.9	58841.8
57		64	999.0;160.45;151.81;127.71;98.22;95.48;83.68;46.07;44.05;41.15;36.81;24.09;23.92;23.52;20.8;15.71;15.04;13.03;12.97;12.1;11.83;10.91;10.25;10.14;9.75;8.66;8.37;8.3;7.4;6.01;5.38;4.5;4.43;4.23;3.61;3.49;2.71;2.65;2.47;2.07;1.84;1.53;1.22;1.21;1.13;1.06;1.05;1.05;1.01;0.8;0.8;0.77;0.7;0.64;0.55;0.46;0.46;0.45;0.41;0.4;0.39;0.29;0.29;0.26;	3.60148621E8;7.02263428E8;3.25111694E8;3.61151886E8;3.43122192E8;1.044378418E9;5.22200623E8;1.45049011E8;7.03266907E8;1.2703849E8;1.04538208E9;6.85237E8;1.63059464E8;2.89090698E8;3.26115112E8;5.23203979E8;8.64315796E8;4.58184753E8;3.4412561E8;5.05174042E8;1.046384277E9;9.702803E7;1.206430786E9;7.04268555E8;5.23184509E8;3.07101227E8;1.215435669E9;1.215937134E9;2.59080261E8;6.86241272E8;1.216438599…	2.01174									2.89843e+07	1.64701e+07	0.201733	0.568241	1.94205e+07	4.66419e+07	4.90275e+07	1.70358e+07	1.2796e+07	1.57317e+07	1.8277e+07	1.85093e+07	1.33624e+07	4.06348e+07	4.21855e+07	4.17525e+07
58		22	999.0;161.45;126.42;119.85;113.41;85.81;84.87;64.73;36.39;36.15;35.14;25.89;16.59;15.89;15.37;14.22;10.64;9.37;7.62;5.21;4.02;3.8;	2.04085861E8;3.44153809E8;2.72133026E8;2.22096405E8;2.90074799E8;2.05089188E8;2.55106537E8;2.98061005E8;5.3617981E8;2.82086029E8;3.4613324E8;3.44131042E8;3.45157166E8;5.6017981E8;2.26081421E8;2.08029572E8;3.9012262E8;2.23099731E8;1.92054825E8;6.08200623E8;5.65153259E8;5.18279785E8;	2.04133									871963	1.57381e+06	0.0555127	1.8049	782977	457062	963363	697082	1.45933e+06	1.18847e+06	1.06421e+06	1.81639e+06	2.22617e+06	793877	761681	822449
62		10	999.0;884.69;800.47;671.18;613.35;260.71;250.25;246.7;220.29;110.51;	4.87175934E8;2.0606514E8;4.70148468E8;5.38195374E8;2.0808075E8;2.15094681E8;2.49107224E8;3.7714679E8;4.30038818E8;6.42242615E8;	2.07102									128304	26370.5	0.247368	0.205531	113933	0	0	385104	142485	65717.3	12576.9	22027.6	5160.38	54704.2	4717.18	37943.4
65		13	999.0;79.06;13.8;9.72;9.29;6.4;5.77;5.08;4.02;2.69;2.41;2.21;1.46;	1.300858E8;4.72200439E8;2.42086182E8;5.80151855E8;2.13122589E8;6.90183838E8;3.70169128E8;8.04321228E8;1.032298828E9;8.34305237E8;1.006228821E9;2.38127686E8;1.1764198E9;	2.11617									2.20058e+06	437949	0.201517	0.199015	514872	5.79051e+06	3.70524e+06	389956	602340	445789	26701.9	991905	287400	2.37893e+06	2.02777e+06	3.25614e+06
67		6	999.0;275.64;233.65;173.86;138.07;33.95;	4.92190216E8;4.75163879E8;1.62075455E8;4.93193665E8;1.89122635E8;4.57153198E8;	2.11617									283447	520388	0.0860568	1.83593	307048	256055	218268	431785	204078	494178	375881	878770	332724	397614	379039	423421
68		8	999.0;681.97;274.9;205.55;191.97;160.01;99.77;88.83;	1.93069962E8;2.10096481E8;7.40242554E8;2.21064819E8;3.73151825E8;3.73170166E8;4.26043793E8;4.04174561E8;	2.13165									182507	78304	0.232932	0.429047	185306	45545.8	85513	155993	440175	75684.7	47787.9	60818.7	128925	128693	86538.5	118622
69		41	999.0;523.75;170.28;122.07;84.61;44.21;41.12;28.67;25.66;24.61;22.92;17.75;16.9;13.81;11.34;10.72;9.35;8.85;8.64;7.8;7.42;7.17;6.77;5.25;4.28;4.07;3.13;3.01;2.92;2.9;2.75;2.33;2.32;2.25;2.03;1.99;1.75;1.52;1.3;0.82;0.79;	2.8013797E8;3.44132599E8;2.62127594E8;2.81141388E8;3.45135925E8;2.12112091E8;2.74091125E8;4.02158966E8;4.1016391E8;3.74164093E8;2.69106293E8;2.16122253E8;1.23054848E8;2.44117111E8;2.32117081E8;3.80153595E8;3.93150879E8;2.28158554E8;2.40106979E8;1.72096207E8;1.90106659E8;2.30101425E8;4.46148376E8;2.26070129E8;2.10075409E8;4.11167206E8;2.40143387E8;4.4218988E8;2.4811203E8;7.14227051E8;3.7612207E8;8…	2.16249									2.76095e+06	907597	0.132352	0.328727	1.48804e+06	2.37046e+06	6.4445e+06	2.29912e+06	1.20262e+06	1.04743e+06	1.22753e+06	1.00406e+06	351363	2.66572e+06	2.47562e+06	2.97239e+06
70	4	44	999.0;117.29;99.33;92.3;67.57;39.77;26.82;19.7;19.54;14.6;9.86;9.46;9.42;7.41;4.37;3.96;3.94;3.92;3.87;3.27;3.21;3.21;2.39;2.37;2.22;2.19;2.16;1.97;1.75;1.57;1.57;1.55;1.49;1.4;1.4;1.37;1.28;1.11;0.94;0.7;0.58;0.36;0.35;0.32;	1.82080429E8;5.24195251E8;1.83083817E8;1.6505397E8;1.36075134E8;1.50057739E8;5.25198425E8;2.31096695E8;1.2304361E8;3.12109955E8;4.42108917E8;2.79046539E8;4.41098511E8;1.66057343E8;2.56128204E8;5.26200928E8;8.26257813E8;1.02054573E8;4.45143433E8;4.20148254E8;5.04168823E8;4.48143066E8;4.92171906E8;2.5012764E8;4.90174561E8;5.16145447E8;4.06132843E8;4.94184753E8;6.03150513E8;9.504882E7;8.27261292E8;2…	2.17754	182.0804	C9H11NO3	182.081	-4.22559	2-formyl-1H-pyrrole-1-butanoic acid		alkaloid	3	1.4611e+07	9.64751e+06	0.35518	0.66029	1.50479e+07	1.44763e+07	2.84381e+07	9.86306e+06	5.22972e+06	1.15208e+07	1.61572e+07	3.44498e+06	7.46701e+06	1.56714e+07	1.44056e+07	1.64616e+07
71		23	999.0;170.59;148.21;129.33;67.49;55.65;49.98;45.63;42.65;36.7;33.75;25.38;22.49;19.01;18.45;18.27;12.6;10.51;8.11;6.26;6.07;5.88;5.61;	3.72112122E8;5.36158569E8;7.82252991E8;3.73115479E8;3.37075226E8;4.78153412E8;2.75159119E8;2.47056808E8;7.83256287E8;2.78062561E8;5.37162048E8;2.69087036E8;2.43025528E8;2.40070541E8;2.22059967E8;4.00143585E8;4.53062012E8;3.19065033E8;8.63203369E8;4.28129822E8;2.25015076E8;4.20105347E8;3.95056885E8;	2.17754									331433	2.25254e+06	0.0340612	6.79637	278586	238794	229950	218211	691624	1.77961e+06	846781	1.74444e+06	4.63934e+06	671256	708564	1.32783e+06
72		13	999.0;566.35;388.45;306.33;247.58;246.34;82.63;63.89;57.04;36.5;35.2;27.47;19.86;	2.02142975E8;3.08089844E8;2.56128204E8;2.8614856E8;2.20117096E8;4.50195038E8;5.38124817E8;4.00216278E8;2.03146255E8;2.84111694E8;4.51198273E8;4.20184692E8;1.73091309E8;	2.17754									817322	277971	0.202361	0.340099	431247	2.1341e+06	749539	374945	396785	186792	254911	258558	411622	774241	667863	857261
73		19	999.0;650.27;465.33;226.66;182.8;173.22;147.47;102.75;63.85;32.35;24.34;22.13;0.0;0.0;0.0;0.0;0.0;0.0;0.0;	3.92153473E8;3.42174469E8;4.30143829E8;3.90137878E8;4.73174561E8;3.9315686E8;2.44091934E8;4.44159393E8;4.45179718E8;6.26226501E8;4.23195465E8;4.33191254E8;2.33112305E8;2.3807019E8;1.59075867E8;2.39101776E8;2.45112305E8;3.18118469E8;5.18184631E8;	2.17754									242089	185728	0.679929	0.767192	240117	98320.8	136087	635323	100595	338471	274380	65244.8	64817.6	393102	230451	316943
74		20	999.0;665.29;161.1;83.18;54.49;53.18;45.52;29.77;21.01;20.56;16.42;14.09;12.84;10.21;9.02;7.19;6.28;5.5;3.68;2.98;	3.44132599E8;2.94153503E8;3.45135925E8;2.74091125E8;4.02158966E8;2.69106293E8;4.1016391E8;4.86179443E8;2.32117081E8;3.80153595E8;2.40106979E8;2.30101425E8;4.46148376E8;2.26070129E8;2.30137634E8;4.11167206E8;2.40143387E8;2.12090866E8;3.88143158E8;6.5021106E8;	2.19258									1.50993e+06	545277	0.191387	0.361128	719525	1.08715e+06	3.7977e+06	1.28015e+06	665104	656819	694968	570938	258382	1.51441e+06	1.40735e+06	1.58004e+06
75		31	999.0;963.46;497.59;181.6;148.1;127.08;120.4;119.75;98.75;79.35;62.63;62.24;61.39;58.65;57.8;53.9;49.67;49.32;48.36;48.1;46.24;44.8;41.6;40.37;38.16;37.77;37.76;34.21;33.95;25.02;20.81;	2.49070847E8;2.8409729E8;7.84269287E8;2.15138245E8;7.85272522E8;2.17153839E8;7.67242126E8;2.30157166E8;3.14143402E8;3.76169952E8;3.161492E8;2.36111984E8;7.9828479E8;8.96320557E8;2.76154327E8;7.96268555E8;2.50074188E8;2.85101379E8;2.46079224E8;2.32044479E8;2.39111664E8;4.64174408E8;3.17180786E8;3.75185944E8;9.49320068E8;3.03165192E8;8.65219299E8;3.54174408E8;3.47191101E8;6.64226563E8;2.3409639E8;	2.19258									547178	461644	0.704649	0.843682	450954	256209	181785	621893	1.22505e+06	476505	359623	398707	611741	506957	372968	482569
76		19	999.0;117.7;76.14;52.9;30.31;26.95;26.87;25.35;19.12;12.81;10.76;6.61;6.22;5.86;5.85;4.71;4.37;4.05;3.84;	2.68102997E8;1.36061295E8;3.35072479E8;2.46059937E8;2.47056808E8;2.4712793E8;2.03138229E8;4.62179779E8;2.54122513E8;2.60159546E8;5.34164368E8;2.90170013E8;7.8628479E8;2.76154327E8;3.36075623E8;2.53117432E8;2.47063293E8;2.86175049E8;2.18065201E8;	2.19258									1.18551e+06	2.43827e+06	0.152722	2.05674	1.30971e+06	479905	360555	1.08206e+06	2.6953e+06	1.55029e+06	2.41814e+06	4.44188e+06	1.34278e+06	1.52044e+06	1.47469e+06	1.39618e+06
77		6	999.0;803.65;588.89;264.19;202.87;149.53;	2.98112061E8;1.04052483E8;4.62158508E8;3.07112701E8;5.26210266E8;4.34200104E8;	2.2076									47724.4	35431.9	0.759159	0.742426	182159	7084	8073.64	18182.1	23123.6	39745.6	44032.1	19670.3	38279.6	5418.52	4568.44	0
80		3	999.0;64.61;14.81;	4.74215912E8;2.34132629E8;4.18117279E8;	2.25571									171537	0	0.172619	0	14099.6	444651	384109	8484.65	6343.73	0	0	0	0	140459	129471	116684
81		2	999.0;117.27;	2.63086395E8;1.06049416E8;	2.25571									45837.1	35468.9	0.662407	0.773802	42464.7	37802.3	0	113611	35307.6	59669.5	42277.7	25385.6	14542.6	56873.5	32522.7	65226.5
82		5	999.0;359.31;272.44;209.6;57.25;	2.38091232E8;2.42981476E8;4.26007233E8;3.9304129E8;3.97053955E8;	2.27304									27464.9	105760	0.0255828	3.85073	30414.5	47324.7	14913.3	21950.8	22721.1	89693.6	39870.8	105654	187821	35150.8	29272.9	59444.7
83		3	999.0;427.66;98.6;	2.92137878E8;3.09128021E8;4.30154419E8;	2.32848									4611.31	16703.5	0.0257457	3.6223	0	0	0	17149.8	5906.7	13475.8	13597.6	23266.3	16474.4	7245.8	7199.66	10601.6
84		3	999.0;260.7;132.09;	6.62210938E8;6.63214233E8;2.42086014E8;	2.32848									80942.8	6439.66	0.112534	0.0795581	52061.2	85706.6	217418	38605.2	10923.2	9502.41	9181.28	0	7074.94	67144.2	66990.7	73031.9
85		2	999.0;69.54;	1.98096436E8;2.44091858E8;	2.40629									75411	7814.06	0.242406	0.10362	199001	0	0	178054	0	0	0	0	31256.2	74218.6	0	7735.23
86		4	999.0;416.71;171.11;140.71;	3.2196048E8;2.93007202E8;2.29973755E8;3.06996002E8;	2.42581									122519	67800.6	0.0279135	0.553391	110586	134834	148421	69210	149541	76529.6	83916.2	76738.1	34018.7	88630	111259	98587.2
88		5	999.0;648.06;119.97;55.01;41.22;	2.54122406E8;2.26091293E8;2.46059906E8;1.91054245E8;2.27094559E8;	2.44588									203771	261239	0.382549	1.28202	157780	134506	134062	371234	221271	294335	253517	342347	154757	306745	261643	338607
89		4	999.0;233.79;133.57;49.36;	3.72112122E8;4.37970795E8;3.73115387E8;4.00143219E8;	2.46643									5747.93	343844	0.0212584	59.8205	14323.1	0	0	0	14416.6	256015	111911	290690	716762	69825.9	82740.7	186053
90		7	999.0;316.02;314.36;235.46;203.6;87.52;81.59;	2.74091003E8;1.74075378E8;1.94065155E8;2.92101501E8;2.08080719E8;2.54086044E8;2.46096298E8;	2.48696									107596	41550.6	0.256167	0.386173	89938.4	56378.7	42716.8	282453	66491.4	97442.6	31145	37614.7	0	120225	101433	109385
92		2	999.0;903.99;	3.83892303E8;4.81868774E8;	2.54929									11177.4	0	0.00285349	0	5660.97	13316.5	14835.2	6125.74	15948.5	0	0	0	0	0	5311.4	0
93		24	999.0;177.3;135.87;90.78;55.42;46.87;35.8;31.17;27.08;25.96;21.2;19.79;16.9;16.77;15.47;15.32;9.7;7.27;7.12;6.5;5.1;4.71;4.58;3.92;	9.8983772E7;1.40010223E8;1.96960342E8;3.59012421E8;3.92913208E8;2.94936798E8;1.16010269E8;5.07916016E8;4.90889526E8;4.09939636E8;4.5698877E8;5.88866028E8;6.05892517E8;3.11963257E8;5.5496521E8;6.41777344E8;7.0386908E8;8.01845703E8;6.86842712E8;8.99822205E8;4.16871063E8;5.43800781E8;9.97799011E8;3.60015747E8;	2.56893									1.92773e+06	1.91455e+06	0.965701	0.993161	2.01698e+06	1.52832e+06	2.436e+06	2.0944e+06	1.56295e+06	2.45485e+06	2.20399e+06	1.66517e+06	1.33418e+06	2.30299e+06	2.15429e+06	2.63637e+06
94		8	999.0;103.1;99.29;32.42;23.59;15.94;7.3;7.04;	3.35072449E8;5.95100891E8;3.36075806E8;3.52098846E8;6.6913739E8;5.96104309E8;3.80130035E8;7.67114014E8;	2.60628									811841	1.25649e+06	0.236919	1.54771	614658	1.11296e+06	1.03931e+06	373076	919197	594721	1.0619e+06	2.23725e+06	1.1321e+06	1.01644e+06	1.0609e+06	1.0133e+06
95		21	999.0;550.49;79.66;71.41;57.63;56.41;47.48;43.97;34.99;23.23;23.2;22.72;22.22;21.62;21.4;21.3;15.09;13.06;3.75;2.66;0.0;	2.43025574E8;5.21064392E8;1.18085785E8;5.2206781E8;2.44028931E8;2.73035919E8;2.31025604E8;7.81093262E8;3.06093628E8;2.48052139E8;4.91054047E8;6.03150574E8;1.16070152E8;3.08072937E8;2.91046417E8;5.51074829E8;8.55129761E8;1.95004593E8;3.03046417E8;3.65046417E8;3.90077759E8;	2.62472									830350	617527	0.430247	0.743695	691277	1.3048e+06	1.34964e+06	598999	207041	549490	768382	479169	673068	954330	817718	1.16048e+06
97		5	999.0;168.14;126.42;100.25;29.83;	1.73020294E8;2.75051544E8;1.90046768E8;2.77030914E8;3.2196051E8;	2.64315									211550	89904.5	0.0516101	0.424981	160951	145435	339287	117501	294576	64931.1	120986	112660	61040.1	176995	160452	172569
98		5	999.0;476.96;302.02;107.12;37.57;	2.3208075E8;2.8013797E8;4.15154053E8;2.1407019E8;3.61151703E8;	2.68121									53333.7	3055.52	0.0162844	0.0572907	31527.6	57613.8	96621.1	65349.9	15555.9	6890.23	5331.86	0	0	38738.7	27893.8	57334.8
99		6	999.0;65.76;60.42;25.16;10.31;4.95;	2.47056854E8;2.48060135E8;4.93105927E8;2.64083221E8;2.69038605E8;2.85012421E8;	2.68121									686840	1.50075e+06	0.0749728	2.18501	397112	1.19447e+06	1.11786e+06	256346	468416	847360	1.16572e+06	2.52932e+06	1.46061e+06	1.02204e+06	1.29544e+06	1.06237e+06
101		4	999.0;23.08;8.55;2.71;	2.10060074E8;4.02086151E8;4.09017578E8;1.46052414E8;	2.74193									288617	2.00802e+06	0.0267484	6.95739	430061	152639	328219	212388	319778	1.53895e+06	858454	1.59422e+06	4.04045e+06	826900	799248	1.41365e+06
102		4	999.0;371.02;316.13;131.3;	2.31096664E8;3.2511145E8;3.65103668E8;3.88179535E8;	2.76367									23680.6	0	0.134921	0	11428.7	51677.4	55296.9	0	0	0	0	0	0	7745.89	8782.74	10412.5
105		11	999.0;702.89;404.76;357.97;268.41;186.14;164.57;154.0;105.33;97.88;94.15;	6.62210938E8;3.63153717E8;9.46299927E8;8.26257996E8;6.63214355E8;6.64113586E8;9.4730304E8;9.48317078E8;1.60075119E8;1.24047081E8;3.54174347E8;	2.91877									154723	9673.72	0.100659	0.0625228	99047.7	146483	416104	47248.4	64732	4956.58	28124.9	0	5613.35	73298.8	55838.4	69164.3
107		5	999.0;456.73;192.03;180.63;60.71;	4.73174622E8;4.23195557E8;4.7417807E8;3.18118439E8;2.33112366E8;	2.91877									136115	20961.1	0.175498	0.153995	56742.6	109515	108572	391468	14276.7	17082.6	66761.7	0	0	121535	74032.5	91691.4
108		20	999.0;323.99;165.11;109.73;49.67;37.83;24.52;19.54;18.65;15.54;11.35;11.05;9.57;6.36;4.79;4.25;3.2;3.18;2.55;1.82;	3.4413269E8;2.74091156E8;3.45135956E8;3.26122162E8;2.92101593E8;2.75094513E8;2.40106949E8;2.56080658E8;2.38070114E8;4.46148438E8;4.1016391E8;2.68138367E8;2.98112122E8;5.34164246E8;1.88091064E8;9.7028038E7;1.90106598E8;2.54101318E8;2.28158524E8;1.74111923E8;	2.95176									839474	218473	0.155853	0.26025	389479	539324	2.06998e+06	1.03373e+06	164856	349872	346153	144112	33754.4	703939	664061	882443
109		11	999.0;776.04;566.24;276.8;118.87;100.22;100.12;80.87;72.18;67.92;52.97;	2.02143143E8;3.08089935E8;2.56128235E8;6.13156921E8;4.20184662E8;1.42085754E8;2.84111847E8;2.03146362E8;3.5611731E8;4.28034882E8;6.26226318E8;	2.95176									225294	44618.8	0.157599	0.198047	112490	614261	223345	94310.4	82061.3	27944	72505	37385.8	40640.3	168451	150526	195891
110		11	999.0;330.34;272.38;240.71;153.21;86.54;84.78;73.77;66.68;61.86;44.0;	7.82253052E8;7.84269653E8;7.83256531E8;2.45075974E8;1.13034187E8;7.85272644E8;9.7427948E8;2.56138123E8;1.6207547E8;7.67242004E8;3.48127411E8;	2.95176									293331	226703	0.660162	0.772855	215594	128543	171401	180726	770392	268506	149351	119743	369210	233827	185697	257607
112		41	999.0;142.93;63.86;54.14;20.53;20.14;19.9;9.74;7.01;4.2;3.35;2.53;2.36;2.08;1.8;1.74;1.25;1.15;1.01;0.9;0.9;0.76;0.74;0.73;0.72;0.67;0.66;0.61;0.57;0.53;0.47;0.45;0.45;0.41;0.35;0.33;0.31;0.29;0.29;0.18;0.14;	2.10060028E8;1.93033539E8;2.11063385E8;1.75023056E8;1.29017822E8;1.47028229E8;4.0208606E8;1.94036926E8;1.57012604E8;1.3900209E8;1.76026489E8;7.86138977E8;4.03089569E8;4.09017548E8;1.170191162E9;3.37075409E8;1.11007294E8;4.38979156E8;5.94112427E8;9.78165344E8;1.171194458E9;1.48031693E8;1.266204346E9;7.87142273E8;1.170692505E9;6.29997009E8;6.15032532E8;1.074178101E9;1.074678833E9;5.26209351E8;3.080…	2.98301									2.7853e+06	1.8422e+07	0.00569738	6.61403	4.28797e+06	1.41252e+06	2.63578e+06	2.12648e+06	3.46373e+06	1.61968e+07	9.31172e+06	1.74049e+07	3.07747e+07	7.53464e+06	8.10462e+06	1.31191e+07
117		7	999.0;64.14;56.83;24.04;7.28;3.13;1.8;	1.3210141E8;1.3310466E8;3.24127655E8;3.36127502E8;3.2513089E8;3.37130829E8;5.69064758E8;	3.0501									8.59161e+06	7.91805e+06	0.718944	0.921602	6.46291e+06	9.86494e+06	1.09249e+07	8.36183e+06	7.34342e+06	1.07481e+07	1.11438e+07	4.50624e+06	5.27408e+06	1.02501e+07	8.54112e+06	1.1884e+07
118		7	999.0;449.51;422.22;326.61;249.95;146.19;133.32;	4.56135712E8;4.74215759E8;1.18085831E8;2.21091125E8;3.82205261E8;3.84220978E8;4.20148132E8;	3.0501									114523	32800.9	0.207273	0.286414	13933.2	250370	222393	37955.2	47962.3	0	78927.4	28768.8	23507.5	53553	63891.1	86305.6
119		4	999.0;288.92;101.21;37.59;	4.02158783E8;3.60148468E8;2.58132629E8;1.44101364E8;	3.0841									43677.3	0	0.189856	0	4652.64	73262.5	134899	5572.07	0	0	0	0	0	30202.1	27267.1	39510.5
120		3	999.0;307.73;110.3;	2.84097839E8;1.52056061E8;2.85101166E8;	3.14107									231028	300304	0.37373	1.29986	250659	134538	54557.8	336228	379155	299800	362680	230252	308482	260359	223397	330817
121		5	999.0;145.39;133.17;18.02;15.14;	2.94153534E8;2.76143066E8;2.9515686E8;2.77146271E8;2.30137741E8;	3.20636									651387	190321	0.168937	0.292178	265931	585217	1.65587e+06	509794	240129	292261	314384	116801	37838	616081	604730	702092
122		3	999.0;498.17;416.2;	6.66242188E8;3.56190002E8;3.28158936E8;	3.20636									17890.1	10034.2	0.427128	0.560883	8733.31	22861.1	10309.4	6644.27	40902.3	6239.96	0	4332.07	29564.9	14079.8	8150.32	10745.8
123		5	999.0;365.6;306.26;166.18;78.71;	3.64158691E8;3.92189758E8;1.02054543E8;3.65162018E8;2.38106476E8;	3.22849									95359.1	12310	0.0794458	0.129091	207901	58489.2	129694	0	80711.8	0	10586	38654.2	0	46651.9	52330.5	62479.1
124		4	999.0;498.62;330.23;179.21;	2.01051453E8;2.46109131E8;2.34132736E8;2.64143127E8;	3.34059									73280.6	6339.16	0.0866849	0.0865054	0	108730	167910	32541.5	57222.1	12223.3	0	6561.55	6571.78	46389.5	41036.9	39644.6
125		2	999.0;739.98;	3.38143219E8;2.93085663E8;	3.49841									0	42620.8	0.151181	#DIV/0!	0	0	0	0	0	24315.7	14440.6	0	131727	0	0	0
126		12	999.0;920.93;533.94;307.72;153.86;127.75;121.87;81.0;71.72;70.04;57.19;53.56;	1.88054611E8;2.96169159E8;2.68138062E8;2.05081085E8;1.70044128E8;2.97172516E8;2.51111603E8;2.50037033E8;3.21080322E8;1.89057968E8;2.69141296E8;1.42049362E8;	3.521									362579	202775	0.283928	0.559258	234277	570355	727365	181154	99741	200720	189804	214155	206422	352641	339130	376269
127		3	999.0;796.26;134.55;	2.48020782E8;2.30994308E8;3.63014038E8;	3.521									89002.1	69597.7	0.574849	0.781979	68587.8	160774	25933.2	113856	75859.8	65985.6	126867	73251.9	12287	102115	81818.5	90603.6
129		2	999.0;500.71;	2.81112122E8;1.080377808E9;	3.61119									1269.68	10061.5	0.068133	7.92446	0	0	0	6348.4	0	12720.8	0	20509	7016.39	0	0	0
130		3	999.0;347.84;206.88;	3.28158905E8;7.96268616E8;4.01059082E8;	3.63372									39588.9	34874.3	0.818921	0.880911	23191.6	24311	38414.5	11081.7	100946	31698.7	19165.6	26947.7	61685.2	30704.8	28309.8	33763.8
131		4	999.0;232.67;145.41;47.28;	3.48127594E8;3.76158661E8;3.49130829E8;1.04070206E8;	3.74657									102234	83089	0.647284	0.812731	56388.7	187741	141107	18933.4	107001	63984.2	40639.2	75024	152709	90159.4	96076	99521.8
132		7	999.0;667.95;591.53;119.44;109.3;55.1;54.23;	2.49143616E8;1.86075363E8;2.04085876E8;2.31133118E8;2.50146927E8;1.87078674E8;2.05089218E8;	3.769									367747	208084	0.0340257	0.565835	328152	297205	266617	386901	559861	244743	198158	222866	166569	345378	288798	375251
133		2	999.0;146.49;	3.64158813E8;1.74075348E8;	3.8141									37175.8	3729.44	0.0786037	0.100319	85431.4	26403.3	47580	0	26464.6	0	6129.38	8788.39	0	27559.7	30513.7	25270.3
134		3	999.0;173.49;160.59;	5.84086365E8;5.85089905E8;4.05007813E8;	3.9043									8423.24	124035	0.000192004	14.7253	0	24639.3	17476.9	0	0	85918.9	144024	105361	160835	41264.2	56033.7	66844.5
135		3	999.0;537.29;457.18;	2.70153687E8;3.7214859E8;4.00179657E8;	3.9043									18684	9909.45	0.4824	0.53037	5850.54	55120.5	18120.2	7199.98	7128.82	0	0	16198.2	23439.5	13569.6	17461.9	22101.4
136		2	999.0;288.73;	2.46143982E8;3.46053406E8;	3.97198									37074.5	22338.8	0.268626	0.602539	34675.8	11906.1	18162.9	60726.3	59901.2	25878.3	30767.1	23679.1	9030.73	36112	35549.9	48182.7
137		3	999.0;197.89;88.34;	5.38124878E8;5.39128418E8;5.40121094E8;	4.0396									84691.3	42348.6	0.527324	0.500035	14460.5	289967	65288.3	46220.6	7520	23990	120127	16232	9045.07	84243.5	82700.3	98146.7
138		3	999.0;511.58;201.89;	1.88091003E8;1.46080597E8;1.70080536E8;	4.0396									47155.4	44206.5	0.763579	0.937464	27154.7	35283.3	59721.4	63483.5	50134.2	40495.9	31066	46301.8	58962.3	41939.3	40866.6	66175.7
139		2	999.0;840.61;	3.26179688E8;2.98148529E8;	4.21998									5212.49	2994.04	0.635266	0.574397	0	13328.4	12734.1	0	0	0	0	0	11976.2	0	0	0
141		3	999.0;676.25;652.34;	3.48164063E8;2.04122314E8;4.52174469E8;	4.35529									15030.4	1701.15	0.0660161	0.113181	34853.3	6386.42	6540.15	12025.5	15346.3	0	0	6804.62	0	0	0	0
142		4	999.0;258.36;253.12;138.52;	4.27098541E8;4.26102142E8;4.10072052E8;4.28101807E8;	4.42296									0	195094	0.0904402	#DIV/0!	0	0	0	0	0	109703	9465.22	136698	524510	0	0	13580.4
143		2	999.0;458.71;	2.4712793E8;4.32220947E8;	4.44478									20799.7	3951.83	0.0159244	0.189995	13690.3	36852.9	20647.2	13422.5	19385.5	5167.97	10639.3	0	0	17014.6	14960.6	20898.7
144		20	999.0;211.23;94.76;18.46;14.84;9.88;7.27;6.94;4.81;2.47;1.33;0.87;0.82;0.73;0.7;0.54;0.52;0.5;0.34;0.33;	1.66085587E8;1.20080322E8;1.67088867E8;1.21083664E8;3.3116391E8;1.03053825E8;1.49059189E8;1.31048676E8;1.07048744E8;3.32167175E8;1.90085403E8;1.44080261E8;9.3069534E7;1.04057182E8;7.1423175E8;1.4807518E8;1.32052002E8;1.50062531E8;9.5048775E7;2.66009888E8;	4.51512									1.58455e+07	1.30922e+07	0.654178	0.826237	1.18969e+07	2.54095e+07	2.10284e+07	1.33012e+07	7.5916e+06	1.63981e+07	2.63505e+07	2.99666e+06	6.62347e+06	1.81738e+07	1.52394e+07	2.01272e+07
146		4	999.0;360.15;276.22;171.23;	2.61143494E8;2.43133011E8;3.49206696E8;3.04149109E8;	4.61837									79313.1	61693.9	0.547937	0.777853	96859.3	13075.2	40245.9	116484	129901	66000.6	69638.1	85570	25567.1	84390.3	66038.7	94247.4
147		11	999.0;419.3;319.7;135.65;100.65;81.34;43.34;38.91;33.56;30.76;24.38;	2.24075668E8;2.52106888E8;2.07049179E8;1.43033401E8;2.29031052E8;2.25079041E8;2.53110199E8;3.90137848E8;4.35072754E8;2.45004898E8;2.08052567E8;	4.65885									27183	1.68697e+06	0.016825	62.0598	32165.5	6729.32	21454.7	14127	61438.3	1.30846e+06	575708	1.45452e+06	3.40919e+06	372615	454939	794671
148		4	999.0;177.35;146.93;68.81;	4.36179535E8;4.37182861E8;4.64210693E8;4.4113501E8;	4.81618									90915	109764	0.450246	1.20732	65279.4	69411.5	144117	58835.9	116931	140849	120798	66190.4	111218	85436.5	92882.2	109093
149		6	999.0;162.47;144.55;23.94;10.78;3.54;	3.28137878E8;3.29141205E8;3.10127411E8;3.11130768E8;2.64122009E8;3.60148438E8;	4.8612									736889	227161	0.158504	0.308271	367415	895477	1.72554e+06	499889	196121	380122	438653	56147.8	33723.2	733565	670986	885565
151		7	999.0;652.53;553.25;207.63;66.58;59.24;31.18;	2.24075775E8;2.52106934E8;2.0704921E8;2.29031097E8;2.53110291E8;2.45005005E8;2.56997192E8;	4.97391									0	619571	0.02414	#DIV/0!	0	0	0	0	0	447031	158223	559952	1.31308e+06	100466	120520	213027
152		3	999.0;580.09;372.39;	3.90174316E8;3.62143188E8;1.83064529E8;	5.13179									46692.1	6162.78	0.0709285	0.131988	80543.6	27888.3	40053.1	0	84975.4	0	0	24651.1	0	23115.4	31103.9	29959
153		4	999.0;183.77;173.33;86.27;	2.68117004E8;3.1112262E8;4.64079254E8;4.7410437E8;	5.1543									70202.5	9665.45	0.17596	0.13768	27681.2	198167	95480.4	13653.8	16030.1	13364.1	18912.1	0	6385.58	74205.8	66200.9	74629.1
154		5	999.0;670.59;611.0;471.27;284.85;	2.63159271E8;3.42138214E8;1.86075378E8;3.70169312E8;2.18101486E8;	5.35736									25688.1	108867	0.0844667	4.23803	0	24518.5	29704.9	6179.02	68038.3	76121.8	22635.7	104233	232478	59322	51211.9	81219.7
155		2	999.0;237.74;	2.47127975E8;3.99184448E8;	5.35736									51296	31354.1	0.219387	0.611239	48648	16976.7	33524	65683.3	91648	30197.2	30490.5	37840.5	26888.3	49166.8	39593.7	51976.4
156		12	999.0;500.08;482.67;348.18;319.37;170.47;139.3;106.65;97.91;86.86;75.29;52.51;	3.87138367E8;4.15169403E8;3.70111847E8;2.08059692E8;3.92093628E8;3.88141602E8;1.46059509E8;4.08067444E8;4.16172729E8;3.71115204E8;1.90049194E8;3.93097046E8;	5.42489									274686	165100	0.411812	0.601048	584136	211770	79252.5	161075	337197	82457.5	34859.8	420139	122942	287244	229334	472725
157		2	999.0;231.98;	5.17153015E8;5.18156372E8;	5.58277									56877.4	26085.2	0.373867	0.458621	25012.2	38587.6	50046	16437.9	154303	15888	9695.88	0	78756.7	42826.9	28188.8	47566.5
158		2	999.0;589.88;	2.47127899E8;2.02070297E8;	5.6053									14394.9	0	0.213479	0	26843.4	0	0	45131.3	0	0	0	0	0	9166.91	0	12708.5
159		4	999.0;275.87;193.93;147.7;	3.70133026E8;3.98164124E8;3.75088318E8;3.71136383E8;	5.69548									67980.3	23810.7	0.251652	0.350259	24099.9	136683	54465.8	0	124653	0	0	12192.7	83050	40887	37029.8	46859
161		4	999.0;221.46;161.22;140.61;	2.9814856E8;3.26179657E8;2.81122009E8;3.03103851E8;	6.01117									50654.4	67518.8	0.550941	1.33293	116851	0	64109	51643.3	20668.9	96120.2	69992.7	20835.3	83126.9	50605.4	44845.5	71323.4
162		10	999.0;121.61;98.76;43.71;23.46;18.23;14.38;9.67;9.45;8.98;	2.20117218E8;2.65174866E8;2.21120499E8;2.42099045E8;4.61208649E8;2.02106674E8;2.66178162E8;2.58072906E8;4.84284393E8;1.84096146E8;	6.05628									1.37313e+06	1.09229e+06	0.0047267	0.795477	1.32793e+06	1.36779e+06	1.29373e+06	1.31704e+06	1.55918e+06	1.09998e+06	1.06346e+06	1.21836e+06	987381	1.40021e+06	1.24071e+06	1.52836e+06
163		3	999.0;980.84;720.97;	3.90174316E8;3.6214328E8;1.83064529E8;	6.19157									16367.6	0	0.0247123	0	29913.7	11033.4	20134.4	0	20756.5	0	0	0	0	0	0	0
164		3	999.0;189.25;185.39;	3.82169312E8;4.2722699E8;3.83172638E8;	6.28178									45496.8	57051.1	0.67435	1.25396	13811.8	95746.6	73208.9	10608.2	34108.7	25894.3	16965	97615.2	87729.7	37910.7	52959.9	59068
165		2	999.0;535.02;	2.3116954E8;2.95127899E8;	6.30434									51083	75549.5	0.346242	1.47896	47000.9	9244.17	19523.7	61199.6	118447	69752.3	67380.8	110207	54858	63786.2	55332.8	60433.3
166		4	999.0;808.52;786.55;237.36;	2.63159302E8;1.86075424E8;2.18101639E8;2.95164215E8;	6.37197									8462.31	109558	0.0162406	12.9466	0	0	0	7494.95	34816.6	80734	26575.2	141124	189800	41288.1	33830.2	68392.6
167		7	999.0;399.87;150.59;148.75;123.27;55.82;47.4;	2.98148651E8;3.2617981E8;3.03103973E8;2.81122192E8;2.99151978E8;3.27183197E8;3.1907785E8;	6.57495									267999	283996	0.914399	1.05969	312051	0	124164	311509	592271	358348	154706	93170.2	529759	234335	190946	297286
168		2	999.0;114.33;	3.35143646E8;3.07112549E8;	6.73276									25033.9	17801.6	0.665525	0.711098	48537.2	11714.2	0	55054.4	9863.91	24599.6	46606.7	0	0	42160	22291	28352.9
169		22	999.0;256.35;116.8;90.35;34.1;31.96;26.56;22.07;12.07;11.52;8.48;6.95;4.69;4.41;4.11;4.02;3.87;3.34;3.31;2.92;2.85;1.99;	2.05096359E8;1.88069977E8;2.06099701E8;4.09185394E8;1.46059509E8;1.89073257E8;2.37086121E8;4.10188629E8;1.5909108E8;1.44080292E8;1.32080307E8;1.1806469E8;2.21091187E8;1.30064667E8;1.70059402E8;1.43072479E8;2.53080948E8;1.47062866E8;2.19075485E8;2.38089371E8;2.27078186E8;2.43052094E8;	6.8391									4.4071e+06	3.28772e+06	0.442383	0.746006	3.27459e+06	5.46987e+06	8.11732e+06	3.12957e+06	2.04415e+06	3.60701e+06	5.14838e+06	2.38976e+06	2.00575e+06	4.7334e+06	4.39897e+06	5.28652e+06
172		6	999.0;419.4;226.54;132.77;130.89;88.31;	5.17152954E8;5.34179443E8;5.18156372E8;5.39134766E8;5.62210632E8;5.35182861E8;	6.98457									161783	99416.2	0.318208	0.614503	132646	95042.2	169524	80781.7	330921	79565.4	43712.8	84675	189712	128162	111838	148619
173		3	999.0;191.91;126.54;	3.67148651E8;3.68151855E8;3.71143402E8;	7.05217									97420.5	11868.6	0.248554	0.121828	21125.7	76249.4	332800	42896.9	14030.8	15340.2	23005.8	9128.17	0	85523.7	87899.6	100434
174		4	999.0;699.51;273.97;131.69;	3.54138214E8;3.82169342E8;3.59093597E8;3.55141632E8;	7.18747									88708.3	29381.5	0.340088	0.331215	17880.6	222006	203655	0	0	22309.5	44791.9	15306.4	35118.2	74719.9	81131.1	108349
175		2	999.0;749.95;	5.01158264E8;5.18184753E8;	7.30018									19263.7	1464.03	0.171417	0.0759993	18741.5	0	21579	0	55998	0	0	0	5856.11	13539	8029.53	12950.4
176		3	999.0;164.92;161.91;	5.40169006E8;5.34179626E8;5.17153015E8;	7.48058									24388.5	35931.6	0.660149	1.4733	0	34967.7	53012.2	0	33962.5	17727.9	8427.77	6377.26	111193	19606.3	15596.5	32444.6
177		2	999.0;227.39;	3.5615387E8;3.84184967E8;	7.52576									27732.3	9868.63	0.25533	0.355854	28703.9	70394.1	31960.3	0	7603	8401.37	10176.1	0	20897.1	19983.3	18889.7	34831.2
178		4	999.0;225.46;113.71;95.85;	4.94148529E8;4.95151855E8;4.99103882E8;5.22179749E8;	7.84135									43801	70068.1	0.681225	1.59969	97693.2	6024.81	7686.24	73202.6	34397.9	5071.79	7920.49	267280	0	55595.9	50012.9	54554.7
179		6	999.0;218.18;176.29;110.79;72.2;44.14;	4.78153656E8;4.79157013E8;5.06184814E8;4.83108978E8;1.0704879E8;4.99082916E8;	8.06694									110196	256346	0.0572378	2.32628	257782	19616.3	0	172828	100753	219057	358394	270215	177718	157960	141051	173181
180	5	12	999.0;231.61;175.68;75.04;32.66;23.67;22.32;19.74;16.73;11.72;7.06;5.81;	3.55101135E8;1.63038437E8;3.56104492E8;3.72127533E8;4.00158691E8;3.77082916E8;1.64041748E8;7.31176575E8;7.27224854E8;3.98143036E8;7.32180115E8;3.93056702E8;	8.15707	355.1011	C16H18O9	355.1029	-5.06895	caffeoylquinic acid isomer I	C00002724	phenylpropanoid	2	480183	1.05772e+06	0.35838	2.20274	123737	769538	1.26068e+06	26626.4	220331	968453	447861	55864.7	2.7587e+06	631275	705995	938235
183		2	999.0;153.99;	7.26221191E8;3.26143494E8;	8.29234									14975	39950.8	0.454987	2.66783	5004.7	17464	43095.6	0	9310.71	16745.1	0	0	143058	8050.41	9259.41	20758.2
184		5	999.0;283.04;176.89;156.66;126.47;	3.56153839E8;3.84184998E8;3.61109161E8;3.57157288E8;3.21116913E8;	8.36003									123756	39967.5	0.172801	0.322954	88675	300947	124409	9257.57	95491.2	26151.1	34825.5	34316.2	64577.2	100031	97032.3	162386
185		2	999.0;303.38;	6.11158325E8;6.1216156E8;	8.45022									0	121501	0.0568534	#DIV/0!	0	0	0	0	0	94845.6	60685.5	30995.4	299476	24194.1	21819.7	27276.1
186		4	999.0;246.68;86.39;57.91;	5.17153076E8;5.18156311E8;4.30226654E8;5.3913501E8;	8.47273									126264	55775.5	0.115144	0.441739	114538	75983.3	143353	67457.5	229987	63126.7	45464.2	0	114511	100670	80147.8	101875
187		2	999.0;477.68;	5.84203247E8;5.01282928E8;	8.63062									1638.91	18099.4	0.00349777	11.0435	0	0	0	0	8194.57	27458.6	20943.2	13097.2	10898.8	7051.19	6959.72	8307.92
188		2	999.0;738.52;	6.58152222E8;2.61143646E8;	8.81101									30463.2	0	0.205208	0	0	91000.6	61315.4	0	0	0	0	0	0	25559.6	21474.3	24758.1
189	7	2	999.0;231.79;	5.0830954E8;5.09312897E8;	8.93497	508.3095	C24H45NO10	508.3121	-5.11497	morusimic acid E	C00033222	alkaloid	3	44405.1	59404.3	0.39127	1.33778	30322.3	58692.9	41878.4	32786	58345.9	64560.9	55107.7	17691.6	100257	49539	43732.6	59378
190		2	999.0;354.24;	7.26221069E8;7.2722467E8;	8.99141									18976.8	21769.9	0.865326	1.14719	0	27266.3	67617.7	0	0	23278.4	6195.71	23241.2	34364.3	13406	13642.1	26122.4
191		2	999.0;126.08;	3.4108551E8;3.42088867E8;	9.10412									30121.2	25742.8	0.769878	0.854642	12558.3	54499.6	49066.6	8432.2	26049.2	15783.6	11055	17368.5	58764.2	19811.3	18613.3	33004
192		3	999.0;948.37;690.92;	5.18184937E8;4.90153809E8;4.951091E8;	9.1265									35498.7	0	0.23233	0	26728.3	0	0	22059.3	128706	0	0	0	0	0	0	0
194	6	20	999.0;212.27;69.86;45.82;30.19;19.35;13.86;12.09;10.57;5.65;5.0;1.92;1.3;1.21;1.18;1.13;1.03;0.74;0.69;0.43;	4.49105835E8;4.50109467E8;2.87053986E8;4.51111389E8;8.97204956E8;4.6711615E8;8.98208862E8;9.15215454E8;2.88057404E8;3.05064453E8;9.16219238E8;4.65100586E8;5.32127319E8;4.98122101E8;4.63084961E8;4.81095551E8;3.62106842E8;5.02016998E8;1.37022827E8;1.83028091E8;	9.29737	449.1058	C21H21O11+	449.108	-5.78925	cyanidin hexoside		anthocyanin	2	16528.5	1.06476e+07	0.0112863	644.195	73196.3	0	0	9446.33	0	8.05234e+06	1.08892e+07	3.4097e+06	2.02392e+07	3.6747e+06	3.88749e+06	3.87009e+06
196		2	999.0;318.23;	7.24205383E8;7.25209167E8;	9.46638									16230.6	28116.7	0.552827	1.73232	0	9412.86	24640.5	0	47099.7	10228.8	8208.83	83268.2	10760.8	17597.9	13006.1	17052.9
197		3	999.0;331.98;68.47;	7.26221191E8;7.27224426E8;1.66085632E8;	9.57773									37254.6	36216.3	0.975259	0.97213	0	46481.4	133180	0	6611.46	42569.8	9442.1	12748.3	80105.2	35013.1	35928.3	49559.2
198		3	999.0;788.34;685.85;	3.74179565E8;3.29122009E8;1.67069656E8;	9.69051									24260.6	8992.78	0.223623	0.370674	43636.9	19089.9	25932.9	0	32643.6	0	0	35971.1	0	10891.9	5318.46	11741.1
199		2	999.0;183.05;	3.46257599E8;3.47260864E8;	9.71302									46990.7	61269.5	0.473235	1.30387	38690.7	102090	40595.5	27535.9	26041.7	60188.4	63643.2	32781	88465.4	56102.4	52804.8	66788.7
200		2	999.0;185.74;	3.73243195E8;3.7424649E8;	9.80322									96581.4	109975	0.647335	1.13868	79992.3	112580	150686	94546.9	45100.6	163201	129459	62369.5	84871.1	111347	106600	143166
203	8	10	999.0;290.57;72.48;23.77;9.44;6.39;6.24;2.51;1.84;1.72;	5.95163452E8;5.96166687E8;5.97168823E8;2.87053925E8;1.189319458E9;1.207329834E9;1.19032373E9;6.61158203E8;5.09167297E8;6.35155396E8;	10.2317	595.1634	C27H30O15+	595.1663	-4.87259	cyanidin hexose deoxyhexose		anthocyanin	2	0	4.26901e+06	0.0135705	#DIV/0!	0	0	0	0	0	2.97366e+06	3.30948e+06	2.13439e+06	8.65849e+06	1.35399e+06	1.53817e+06	1.49479e+06
204		7	999.0;230.5;223.35;172.93;141.49;125.6;69.31;	4.62231506E8;4.90262573E8;4.63234863E8;2.65142487E8;4.67187134E8;4.45204926E8;4.2719458E8;	10.2542									203227	103757	0.139681	0.510547	185698	137900	185468	113759	393309	97461.9	68130.4	78633	170802	130740	109835	126387
207		2	999.0;984.82;	4.61258881E8;4.35269806E8;	10.5925									0	16727.8	0.0259617	#DIV/0!	0	0	0	0	0	15847.3	17992	33072.1	0	0	0	0
208		4	999.0;993.77;779.7;747.98;	5.88216553E8;4.07132172E8;5.69184326E8;2.45080002E8;	10.615									26718	0	0.290335	0	0	106386	27204.2	0	0	0	0	0	0	0	0	25858
209		3	999.0;952.26;393.69;	2.18099731E8;1.44080292E8;3.60164032E8;	10.6827									18328.7	1323.4	0.176892	0.0722037	10499.1	0	0	51780.2	29364.3	0	5293.61	0	0	21332.1	4501.92	23292.3
210		2	999.0;112.24;	2.45185196E8;2.46188614E8;	10.7504									1334.08	68781.5	0.00258276	51.5573	0	0	0	0	6670.39	55493.3	38576.7	116240	64816.3	24122.4	26486.7	25692.3
212	9	9	999.0;222.34;81.62;48.05;28.93;18.1;14.22;12.62;4.31;	4.33111298E8;4.34114532E8;2.71059174E8;4.35116669E8;4.67116547E8;4.51121552E8;2.72062531E8;3.4611203E8;4.73103363E8;	10.9985	433.1113	C21H21O10+	433.1134	-4.84861	pelargonidin hexoside		anthocyanin	2	2493.04	1.32198e+06	0.00378951	530.266	0	5655.38	6809.83	0	0	1.24293e+06	1.2927e+06	514214	2.23806e+06	496956	552992	522878
213		2	999.0;179.97;	3.46257446E8;3.47260834E8;	11.0435									21876.2	5501.29	0.346319	0.251474	0	68231.5	0	41149.3	0	8237.04	0	0	13768.1	5126.33	0	5397.76
214		2	999.0;974.0;	5.95163391E8;4.49106049E8;	11.1112									0	59300.9	0.0171929	#DIV/0!	0	0	0	0	0	49794.4	60068.8	11022.6	116318	0	23182.1	21685.7
215		4	999.0;278.76;278.03;92.29;	6.26226624E8;4.92205658E8;6.2722998E8;6.31181946E8;	11.2013									80728.6	0	0.074381	0	122665	0	0	116459	164519	0	0	0	0	62543.2	20099	51174.1
216		2	999.0;385.72;	3.60211609E8;4.50109283E8;	11.2239									0	22503.7	0.00238319	#DIV/0!	0	0	0	0	0	19942.5	16169.8	15110.3	38792.4	5812.73	6468.76	6682.77
217		11	999.0;223.22;156.18;134.48;109.14;94.67;82.5;58.7;50.61;35.52;25.95;	3.12164185E8;3.40195374E8;2.95137726E8;3.13167542E8;3.17119537E8;5.32200317E8;5.04169189E8;4.87142639E8;5.09124329E8;3.41198639E8;3.96148407E8;	11.3141									365710	346107	0.920609	0.946397	329862	25960.6	227095	314745	930886	277907	179061	608347	319111	354881	310676	339409
218		12	999.0;286.25;70.42;69.88;52.67;48.8;20.87;20.58;17.84;15.81;14.32;13.14;	6.1023175E8;6.11235046E8;6.38262756E8;6.12237244E8;1.07048744E8;6.15186951E8;6.39266113E8;6.3624707E8;2.69100952E8;6.31160706E8;1.202430176E9;6.16190308E8;	11.3592									652772	766791	0.698065	1.17467	453115	812425	1.12312e+06	489307	385896	820591	1.06141e+06	0	1.18517e+06	684554	640759	972632
220		2	999.0;775.99;	3.59132324E8;4.0418988E8;	11.472									20429.6	0	0.067038	0	37602.1	7166.13	0	15282	42097.8	0	0	0	0	0	0	5619.38
221	10	17	999.0;243.95;167.0;130.12;70.29;51.83;43.27;26.36;24.57;12.56;9.8;5.2;4.31;4.23;2.87;2.3;1.47;	3.55100952E8;3.72127441E8;3.5610437E8;1.63038345E8;7.26220947E8;4.00158539E8;3.73130676E8;3.57105591E8;7.27224365E8;1.64041672E8;4.01161774E8;7.28226868E8;4.54017242E8;7.24205261E8;1.81048874E8;3.98142822E8;4.55025909E8;	11.5359	355.1009	C16H18O9	355.1029	-5.63217	caffeoylquinic acid isomer II	C00002724	phenylpropanoid	2	3.36324e+06	5.69894e+06	0.350949	1.69448	1.18431e+06	3.20539e+06	1.03549e+07	313208	1.75842e+06	4.686e+06	3.35304e+06	5.46998e+06	9.28673e+06	3.99089e+06	4.60141e+06	5.30047e+06
222		5	999.0;427.5;411.34;138.88;54.67;	7.31176331E8;7.32179626E8;3.93056519E8;3.77082642E8;3.78085846E8;	11.5766									131382	144377	0.627577	1.09891	146691	161582	140053	43635	164948	143649	148693	150862	134305	149742	154423	149649
223		6	999.0;188.48;181.25;91.06;87.73;70.82;	3.44132813E8;3.72163696E8;3.45136108E8;3.49087982E8;1.6505397E8;3.6506192E8;	11.6866									173867	54640.9	0.0221785	0.314269	146218	189116	156847	90045.1	287107	42371.9	78344	4600.21	93247.6	110649	84974.6	109872
224		3	999.0;185.66;136.62;	2.31111984E8;1.93048813E8;2.32115265E8;	11.6866									63357.2	205137	0.0399683	3.23779	29185	71077.1	53046.9	41118.6	122358	251303	122599	92116	354531	92240.3	95625.1	134427
225		2	999.0;277.49;	5.70215759E8;5.71219055E8;	11.7092									76370.5	64873.6	0.743864	0.849459	35364.3	169169	111021	11816.2	54482.1	65165.9	81588.4	31599.2	81141	62881.2	72348.2	87632.2
226		8	999.0;545.73;263.18;180.68;103.56;63.58;56.07;52.7;	4.04153534E8;4.32184723E8;4.09108887E8;4.05156891E8;4.33187927E8;4.25082733E8;2.07064453E8;4.10112152E8;	11.8445									248596	172659	0.255739	0.694537	281099	257160	181127	111210	412386	125358	136282	207031	221967	211751	190082	219813
228	11	6	999.0;319.32;63.37;59.18;34.17;30.23;	5.79168457E8;5.80171753E8;4.14159027E8;5.81174072E8;4.50109375E8;3.05064575E8;	11.9347	579.1684	C27H31O14+	579.1713	-5.00715	pelargonidin hexose deoxyhexose		anthocyanin	2	6019.35	323217	0.00232598	53.6964	7423.61	5041.45	0	0	17631.7	268372	257368	214204	552924	94350.2	111475	107015
231		2	999.0;164.87;	3.46257507E8;3.47260895E8;	12.1376									47525.5	14687.3	0.0824677	0.309039	29350.7	101434	49773.6	24655.2	32414.7	10373.1	10155.9	22098.1	16122	48808.2	44107.1	52622.9
233	12	5	999.0;300.37;70.22;49.66;21.7;	6.27153137E8;6.28156433E8;6.29158936E8;4.65100891E8;6.49134949E8;	12.2729	627.1531	C27H30O17	627.1561	-4.7835	quercetin hexose hexose		flavonol	2	384379	170185	0.296461	0.442754	101178	952322	424926	39812.4	403659	187532	132918	47061	313231	320440	290407	311558
234		2	999.0;273.69;	6.60167725E8;3.30237701E8;	12.3405									3270.47	26633.3	0.0405737	8.14357	0	16352.4	0	0	0	21732.4	16289.7	55347.9	13163.2	10399.8	11524.3	9032.72
235	13	13	999.0;249.44;174.21;88.1;33.84;31.45;26.09;25.08;17.18;14.97;14.41;7.96;4.43;	3.55101105E8;1.63038391E8;3.56104431E8;7.26221191E8;1.080315186E9;7.27224609E8;7.24205505E8;1.64041718E8;1.081318481E9;7.09194824E8;4.54017517E8;4.00158722E8;3.77082825E8;	12.3856	355.1011	C16H18O9	355.1029	-5.06895	caffeoylquinic acid isomer III	C00002724	phenylpropanoid	3	662329	1.07403e+06	0.47946	1.6216	214020	679501	1.95407e+06	89772.4	374276	1.20684e+06	772421	80717.4	2.23614e+06	751819	833511	950522
236		11	999.0;249.8;233.35;126.33;72.44;61.83;40.53;30.38;19.83;14.52;13.88;	4.87142639E8;5.32200256E8;4.88146027E8;1.93048813E8;5.09124359E8;5.33203552E8;4.89147858E8;5.04169037E8;5.3018457E8;5.25098267E8;5.10127686E8;	12.4984									776311	492531	0.337266	0.634451	665800	392648	600048	566351	1.65671e+06	504736	434478	226930	803980	672340	542461	619487
237		2	999.0;336.11;	3.46257568E8;3.67158478E8;	12.5435									30049.6	1522.84	0.0268749	0.0506775	20898	63425.3	32636.7	12545.5	20742.6	6091.36	0	0	0	21454.6	23306.7	31127.8
238		2	999.0;388.33;	3.98200623E8;5.43238831E8;	12.6111									12446.1	3443.13	0.257564	0.276643	7907.47	4803.05	5047.61	8775.83	35696.7	0	0	13772.5	0	8981.6	6998.97	7205.6
239		2	999.0;545.29;	1.009220886E9;1.010224182E9;	12.6787									0	27259.4	0.000258427	#DIV/0!	0	0	0	0	0	30710.7	19734.5	19947.3	38645	0	7557.79	8106.31
240		9	999.0;258.46;216.11;167.13;101.92;70.12;59.71;53.8;47.77;	5.18184753E8;5.19188171E8;5.46215881E8;5.23140015E8;3.39106293E8;5.62210815E8;5.47219299E8;1.47043564E8;5.39114075E8;	12.7689									282913	114501	0.0633953	0.404721	455811	148026	246779	236564	327383	83866.9	107194	0	266941	306633	158676	307522
242		9	999.0;310.64;235.61;94.31;73.28;69.9;49.54;19.17;16.72;	6.1317395E8;6.14177246E8;5.95163391E8;3.05064484E8;6.15179504E8;5.96166626E8;6.3515564E8;6.58231445E8;6.36158936E8;	12.9043									0	643649	0.00735118	#DIV/0!	0	0	0	0	0	485494	555108	319939	1.21405e+06	192053	230099	219686
243		5	999.0;475.94;390.89;258.28;199.25;	4.36216064E8;4.41171326E8;4.64247162E8;2.57137482E8;4.37219391E8;	12.9043									98431.8	37161.6	0.189066	0.377537	163950	96165.9	42607.9	33511.6	155923	5583.01	8608.26	134455	0	74813.6	70646.8	87081.4
245		3	999.0;716.46;419.11;	2.88143188E8;3.16174377E8;2.93098511E8;	13.0395									20497.9	5044.2	0.204633	0.246084	15169.5	0	27945.8	51144.3	8229.67	20176.8	0	0	0	24008.7	15506.5	24290.7
246		3	999.0;361.69;141.57;	7.20304688E8;7.21308228E8;7.25259949E8;	13.1748									69970.1	7023.7	0.0972314	0.100381	46701.7	23315	166259	9841.48	103733	7261.56	7876.96	12956.3	0	40154.9	43298.5	43824.5
247	15	16	999.0;303.54;231.15;57.82;52.3;50.73;23.96;18.1;13.81;13.36;12.64;9.63;8.12;2.66;2.34;1.68;	4.67116669E8;3.05064514E8;4.68119904E8;4.49106232E8;3.06067902E8;4.69121918E8;9.33226074E8;1.37022842E8;5.12174255E8;4.50109619E8;4.89098328E8;9.34229553E8;9.55208008E8;9.56211365E8;4.90101624E8;5.05072205E8;	13.2425	467.1166	C21H22O12	467.1189	-4.9238	dihydroquercetin hexoside/taxifolin hexoside		dihydroflavonol	3	0	1.76795e+06	0.00564204	#DIV/0!	0	0	0	0	0	1.47899e+06	1.91962e+06	606820	3.06638e+06	686381	781816	736246
249		2	999.0;406.25;	4.48179626E8;4.76210846E8;	13.6259									31292.5	31922.3	0.972873	1.02012	74494.5	41224.8	15778.1	16340.3	8625.08	19808.4	70389.3	13720.6	23770.7	27217.5	26540.8	39874.6
250		8	999.0;671.94;460.33;242.87;201.11;146.89;141.79;131.14;	5.04216797E8;4.87190399E8;4.2014856E8;5.05220215E8;3.25138306E8;5.32247864E8;4.88193695E8;5.09172119E8;	13.8063									210810	102288	0.0535533	0.485216	197528	161146	235090	124663	335621	115578	73482.4	52007.1	168086	181616	158222	190455
251		7	999.0;261.47;95.77;91.59;42.24;31.72;26.75;	5.36268127E8;5.37271423E8;5.64299255E8;5.41223389E8;5.38273865E8;1.89126694E8;3.02206451E8;	13.8964									207784	217959	0.939361	1.04897	165628	81401.1	125660	107174	559060	102432	50647	458548	260209	212895	180136	172247
252		14	999.0;193.38;173.58;39.23;36.43;22.93;20.18;15.83;14.29;12.3;11.49;10.9;8.0;6.89;	4.20184875E8;4.21188171E8;4.48215942E8;4.49219269E8;4.25140137E8;8.22335938E8;2.95101318E8;4.03158508E8;4.64210876E8;8.27291138E8;4.41113983E8;2.23095703E8;9.702803E7;4.26143219E8;	14.0092									989154	324909	0.148391	0.328472	1.41541e+06	378163	89791.2	1.01279e+06	2.04961e+06	211127	173592	602727	312190	972019	643933	803345
253		2	999.0;734.61;	3.67158539E8;3.84184967E8;	14.0543									14710.1	0	0.163347	0	7920.63	44071.6	21558.2	0	0	0	0	0	0	7294.74	7078.86	12387.3
254		5	999.0;286.34;100.96;72.0;56.95;	5.84195068E8;5.85198486E8;5.89150269E8;4.05116425E8;2.43064316E8;	14.1671									145842	78781.3	0.351194	0.540184	42311.6	310401	233559	19098.7	123837	63920.4	96231.3	15987.7	138986	95891.4	112073	176329
256		9	999.0;282.9;209.0;155.12;127.16;61.73;56.15;54.44;44.92;	4.0422641E8;4.32257477E8;4.05229645E8;2.25147736E8;4.09181671E8;2.07137207E8;4.33260773E8;1.89126709E8;3.87200012E8;	14.37									325773	248657	0.404135	0.763283	273906	310634	218684	254031	571607	251350	164753	172942	405582	338469	243283	344361
258		3	999.0;292.44;112.36;	6.11158264E8;6.1216156E8;6.33140137E8;	14.5279									62397.3	25788.2	0.031527	0.41329	62966.1	63752.8	84351.5	19611.5	81304.5	25606.1	32531.9	13485.9	31528.7	49637.4	40773	52157.7
259		12	999.0;416.1;192.83;180.08;178.41;87.14;74.58;72.08;71.39;43.61;32.8;25.35;	3.72127502E8;3.55101074E8;1.63038376E8;3.73130798E8;4.001586E8;3.70111877E8;3.56104431E8;3.98142914E8;3.77082794E8;7.31176331E8;4.01161774E8;3.93056671E8;	14.618									320347	491059	0.525888	1.5329	46791.5	422608	1.05639e+06	7374.25	68570.1	386904	229475	470032	877826	377698	425453	515283
261		2	999.0;272.96;	4.92314606E8;4.93318024E8;	14.7083									21545.1	35445	0.0959231	1.64515	13498.2	19050	10075.3	22902.3	42199.7	33755.4	37538.4	44584.6	25901.5	32992.9	20294.4	31829.8
262		2	999.0;282.73;	5.86210693E8;5.87213989E8;	14.7308									68240.1	10188.2	0.328777	0.149299	16782.5	258962	56834.3	0	8621.38	8080.55	12086	0	20586.1	49805.4	48845	71284.7
263		4	999.0;728.3;337.94;159.61;	4.23177917E8;4.68235657E8;3.2214859E8;2.95120728E8;	14.7533									10306.8	21886.2	0.36324	2.12346	11790.8	0	0	0	39743.4	24468.6	0	18378.9	44697.2	0	0	5053.7
264		4	999.0;293.65;228.08;175.3;	5.56236694E8;5.57240051E8;5.842677E8;5.61191895E8;	14.821									83304.3	15992.5	0.170248	0.191977	50380.7	11427.7	207117	9472.5	138124	9092.56	16512.6	24905.6	13459.3	66508.9	64203.3	45895.5
265		5	999.0;584.66;327.65;306.24;133.98;	4.60215973E8;4.6820575E8;4.65171265E8;4.88247101E8;4.04153656E8;	15.0014									21977.9	51464.5	0.412533	2.34165	4923.26	53366.8	51599.3	0	0	35564.9	16116.2	0	154177	15481.1	18283.2	31039.8
266		7	999.0;354.1;188.78;155.73;127.2;70.97;64.96;	4.04153595E8;4.32184753E8;4.05156891E8;4.09108887E8;2.25075027E8;4.33188019E8;2.07064453E8;	15.2494									145416	74908.2	0.203184	0.515132	165565	236820	93748.1	36023.4	194922	24514.7	15465.7	155270	104382	121261	111344	137444
267		3	999.0;526.02;179.17;	3.25138336E8;5.70215881E8;5.71219238E8;	15.2494									43876.7	20868.2	0.252214	0.475609	30858.7	14172.3	50553.4	21747.2	102052	16519.2	22046.3	34555.7	10351.6	30409.4	31594.4	35609.9
268	18	12	999.0;507.17;236.83;207.22;132.07;102.86;80.73;79.93;51.58;28.84;26.58;22.83;	3.87199982E8;5.19241638E8;2.07137238E8;3.88203247E8;5.20244873E8;5.64299255E8;2.25147781E8;5.41223267E8;3.69189453E8;2.08140594E8;4.33260834E8;5.6530249E8;	15.3622	387.1999	C19H30O8	387.2018	-4.907	roseoside / Vomifoliol beta-D-glucopyranoside	C00029329	sesquiterpene	4	542638	322979	0.0699095	0.595201	592816	445497	356481	556077	762320	386733	280321	134742	490118	582702	395738	672582
269		2	999.0;171.27;	5.14153564E8;8.97205261E8;	15.4299									0	32439.5	0.118606	#DIV/0!	0	0	0	0	0	19288.9	17074.2	0	93394.8	0	0	0
271		3	999.0;422.52;373.45;	4.06241974E8;2.09152847E8;4.34273102E8;	15.4299									39166.9	28328.5	0.580356	0.723276	28548.8	49443.8	30762.3	22731.3	64348.4	14046.1	8708.17	84540.4	6019.37	31985.4	33279.2	38160.8
272		2	999.0;220.27;	5.28241882E8;5.292453E8;	15.5425									23449.9	1347.7	0.043068	0.0574716	38524.7	9389.65	33952.2	0	35382.8	0	0	5390.8	0	12546.4	13291.1	13385.5
273		3	999.0;468.19;184.2;	3.89215546E8;5.21257324E8;3.90218994E8;	15.6778									63335.2	36737.2	0.0332147	0.580043	51025.8	52453.4	69216.3	57436	86544.6	50231.4	28510.1	19403.5	48803.6	74326.9	44192.2	111003
274		2	999.0;35.9;	4.92314758E8;4.94320709E8;	15.6778									73854.7	195598	0.12264	2.64842	69577.8	66032.9	42645.3	100831	90185.9	123639	151748	425220	81784.2	136998	135082	133275
275		4	999.0;279.76;199.07;177.08;	4.42226654E8;2.6314801E8;4.43229889E8;4.25200134E8;	15.768									81355.5	63799.3	0.582715	0.784204	72389.6	76364.7	106186	44450.6	107387	74858.7	34891.7	0	145447	88088.2	66007.4	106337
276		11	999.0;270.25;141.61;108.93;67.4;49.15;38.48;17.98;17.23;16.27;11.42;	5.38283813E8;5.39287109E8;5.66314819E8;2.09152863E8;5.43239014E8;5.4028949E8;5.67318054E8;5.82309631E8;2.27163391E8;5.4424231E8;2.10156189E8;	15.7906									816970	489516	0.177584	0.599185	618242	770737	733471	489622	1.47278e+06	465417	318947	819195	354507	752674	660684	655305
277		15	999.0;287.52;175.72;96.12;93.4;72.99;56.53;54.25;32.32;28.21;28.17;25.81;18.81;15.03;11.97;	5.58252319E8;5.59255615E8;5.86283325E8;3.31152832E8;5.6320752E8;3.611633E8;5.60258118E8;5.87286682E8;5.842677E8;5.79181335E8;2.07100876E8;5.64210815E8;3.32156219E8;3.62166748E8;5.90241821E8;	15.8356									969219	278070	0.0535597	0.286901	1.23064e+06	285868	1.53747e+06	440004	1.35212e+06	206611	445436	403958	56275	761589	771263	738910
278		3	999.0;315.57;192.13;	3.84221344E8;2.05142654E8;3.67194824E8;	15.8807									36227.9	9459.82	0.401588	0.26112	137032	0	7395.6	36711.9	0	17204.2	20635.1	0	0	29697.2	19277.2	51129.8
279		2	999.0;221.13;	5.00137878E8;5.01141266E8;	15.9484									0	73487.9	0.0495874	#DIV/0!	0	0	0	0	0	46755.5	15507.2	55477.3	176212	0	0	5033.87
280		3	999.0;463.06;224.99;	5.36268005E8;5.08236908E8;4.04226288E8;	15.971									17056.9	6330.93	0.339469	0.371165	12799.3	12521.6	4781.45	4989.96	50192.2	5243.05	0	0	20080.7	22584.2	7557.26	21514
281		2	999.0;237.53;	4.92314789E8;4.93318024E8;	16.0611									29931.5	41157.7	0.686048	1.37506	13517.8	20169.2	15109.2	47035.6	53825.7	12989.3	11715.3	125946	13980.5	43078	37314	38393.7
282		3	999.0;889.61;57.59;	7.07179138E8;5.93147949E8;5.97179199E8;	16.2415									0	51568.2	0.000526229	#DIV/0!	0	0	0	0	0	54894.2	67139	23337.4	60902.1	0	5659.19	0
284		4	999.0;744.9;631.95;544.91;	5.59255615E8;5.86283508E8;5.63207764E8;5.88262817E8;	16.3768									47747.7	6698.94	0.127303	0.140299	48610.5	0	110469	6356.7	73302.7	0	13828.5	12967.3	0	32175.8	33425.4	31664.4
285	19	5	999.0;368.96;105.07;63.32;22.86;	7.7321051E8;7.74213867E8;7.7521637E8;7.95192322E8;7.96195496E8;	16.3768	773.2105	C34H40O31	773.2140	-4.52656	quercetin-hexose-hexose-deoxyhexose		flavonol	2	117537	446887	0.029472	3.80209	15748.2	196455	260951	0	114531	354081	169266	736133	528067	216899	233983	207085
286		3	999.0;928.82;176.54;	4.00216187E8;5.58252319E8;4.01219482E8;	16.467									97744.9	11429.3	0.0980127	0.11693	122645	47656.1	8141.88	71432.3	238849	16833.6	7852.55	7091.95	13939.3	98595.8	80169.5	86761.7
287	20	4	999.0;303.78;247.06;175.48;	4.51121674E8;2.89069641E8;4.52125092E8;4.73103607E8;	16.5122	451.1216	C21H22O11	451.1240	-5.32005	dihydrokaempferol-hexoside		dihydroflavonol	3	0	112849	0.0162794	#DIV/0!	0	0	0	0	0	102776	113154	18016.8	217450	17791.6	21427.3	19989.9
288		3	999.0;320.99;231.26;	6.84341064E8;6.85344421E8;4.20148468E8;	16.7151									40439.2	26031.7	0.441317	0.643725	25575	46231.9	61173.5	10534.8	58680.8	10565.5	14641.5	72678.5	6241.39	36548	39055.9	35541
289		2	999.0;269.38;	4.92314697E8;4.93318024E8;	16.7376									225989	175624	0.667397	0.777138	259510	270425	0	523496	76513.1	141784	132083	326485	102146	395535	290977	389594
290	21	2	999.0;331.72;	6.97158447E8;6.98161865E8;	17.031	697.1584	C30H32O19	697.1616	-4.59004	kaempferol hexoside malonyl hexoside		flavonol	2	87445	16240.2	0.103626	0.185719	54015.4	68682.3	72804.4	26270.5	215452	13818.7	13535.4	0	37606.7	56909.6	45462.1	56044.7
291		2	999.0;181.06;	3.46257599E8;3.47260895E8;	17.0984									20598.9	42749.8	0.229	2.07534	21815	23997.1	23388.5	25929.6	7864.52	33357.3	96655.5	10550.9	30435.4	31226.4	29893.2	42207.4
292		4	999.0;486.96;418.5;140.55;	4.25759308E8;7.24205688E8;4.26261169E8;6.58268127E8;	17.1435									16219.1	66299.3	0.0269384	4.08773	7649.12	13192.5	40446.2	0	19807.7	60239.1	41497.9	120079	43381.6	28921.5	37296.7	32688
293		3	999.0;263.23;225.22;	5.52299316E8;5.53302795E8;4.80242157E8;	17.2112									67886.4	23788.8	0.125759	0.350421	30951.8	110424	111256	8354.54	78446.7	15215.6	8023.59	54463.8	17452.4	54405	56717.4	56975.4
294		6	999.0;289.45;212.62;132.0;126.91;100.54;	5.26226257E8;5.27229675E8;3.17137329E8;5.56236755E8;5.3118158E8;5.54257446E8;	17.369									215561	19845	0.020036	0.0920625	202465	324647	188305	23833.1	338552	6942.82	19558.8	52878.6	0	135747	152037	146647
296		4	999.0;253.08;246.56;111.6;	5.22216125E8;5.23219482E8;5.27171448E8;3.44253143E8;	17.369									27625.4	42195.3	0.676062	1.52741	19461.9	32517.6	69430.2	0	16717.1	5467.02	8557.78	147040	7716.12	21303.7	39400.2	25303.6
297		6	999.0;295.94;72.6;71.24;59.85;26.29;	5.61121826E8;5.62125061E8;3.9906955E8;5.83103394E8;5.6312738E8;4.49106079E8;	17.4367									0	237151	0.00233235	#DIV/0!	0	0	0	0	0	291972	351575	81888	223170	37017.1	53336.3	47187
298		2	999.0;746.15;	2.33185196E8;1.88127472E8;	17.4592									24809	8601.71	0.470581	0.346717	5468.35	6785.72	6104.67	98186.7	7499.59	5535.96	0	6042.03	22828.9	6063.9	12676.6	115080
299		2	999.0;191.08;	4.46164001E8;4.47167511E8;	17.5946									33434.7	13143.5	0.224389	0.393111	59613.2	7095.93	27377.5	17325.7	55761.2	7030.31	45543.9	0	0	23143.1	20380	39955
300		7	999.0;305.34;88.82;87.78;73.66;29.51;27.32;	6.27153137E8;6.28156494E8;3.03048859E8;6.49134888E8;6.29158875E8;6.72210815E8;6.50138245E8;	17.6171									240410	415795	0.414485	1.72953	43325.5	457024	567063	10195.6	124441	303624	117689	930363	311505	330787	334199	285035
301		3	999.0;264.11;46.35;	4.92314667E8;4.93318024E8;4.94320557E8;	17.7073									1.00466e+06	440853	0.0253383	0.438809	909482	603969	802128	1.35337e+06	1.35434e+06	410363	438794	740520	173734	1.05775e+06	758009	1.09625e+06
302		2	999.0;410.79;	5.88262695E8;6.16293823E8;	17.7298									30896.5	1812.67	0.0996518	0.0586692	27959.4	81063.3	24115.7	0	21344	0	7250.69	0	0	23730.8	24258.4	26636.1
303		2	999.0;547.08;	5.28241943E8;5.56273071E8;	17.8651									21863.4	1588.65	0.0240846	0.0726624	35724.6	18690.8	25895.8	0	29005.7	0	0	6354.59	0	8589.54	9205.78	10416.5
304		4	999.0;529.68;133.24;44.6;	4.83272552E8;4.8377417E8;4.84275757E8;7.24205811E8;	17.9102									19756.7	257169	0.000222053	13.0168	59919.3	0	17143.7	9398.68	12322.1	293094	336803	228479	170299	86485.7	112127	111545
305		2	999.0;258.74;	4.92314789E8;4.93318085E8;	18.023									191834	89878.7	0.123752	0.468524	129048	155483	190386	198647	285606	32798.1	34272.6	260345	32099.2	167923	134647	167534
306		2	999.0;283.53;	5.55147583E8;5.5615094E8;	18.0906									0	43081.4	0.0369263	#DIV/0!	0	0	0	0	0	30744.3	35811.7	97431.3	8338.38	11493.7	14672.7	9383.26
307		7	999.0;248.63;167.95;111.89;88.41;60.26;27.35;	5.00174316E8;5.01177643E8;3.21095825E8;5.05129608E8;5.28205444E8;1.47043579E8;6.86356934E8;	18.2259									201242	265007	0.648898	1.31685	274928	25143.7	370582	64178.9	271379	195110	251311	4875.09	608730	251861	170560	310523
308		2	999.0;382.15;	2.63148041E8;2.80174622E8;	18.2259									15692.4	39543	0.452161	2.51988	12390.2	24523.1	22441.4	9884.4	9223.04	6182.27	5560.81	141109	5320.4	29279.3	35825.9	29865.7
310		16	999.0;548.45;288.7;171.7;159.99;85.74;59.4;55.45;50.11;47.04;38.91;29.73;25.78;22.13;20.73;18.44;	5.58252319E8;5.86283447E8;5.59255737E8;5.87286865E8;5.63207581E8;5.23215454E8;3.31152954E8;5.6025824E8;5.79181519E8;5.64210999E8;4.24158752E8;5.88289429E8;2.07100906E8;5.24218811E8;5.90242065E8;6.02278442E8;	18.3161									729086	126565	0.00875241	0.173594	805017	1.05244e+06	608244	245271	934463	71958.1	140690	270939	22674.8	518349	517692	557567
312		2	999.0;268.91;	5.0830954E8;5.09312836E8;	18.4063									97515.8	108655	0.864066	1.11423	106121	129470	97707.9	115291	38989.1	86864.3	307908	5265.19	34581.7	122563	107049	128073
313		2	999.0;712.44;	3.39106262E8;3.56132751E8;	18.4739									12925.4	5108.79	0.25187	0.395252	29079.8	15423.2	14110.8	0	6013.25	13501.4	6933.77	0	0	6797.26	6876.89	12173
314		7	999.0;210.53;154.18;69.7;33.75;31.51;23.14;	4.34200378E8;4.35203766E8;4.62231567E8;4.3915567E8;4.63234772E8;4.55129547E8;4.78226318E8;	18.4965									454345	125456	0.087144	0.276126	421040	363787	126427	366919	993549	152572	78897.4	74286.9	196070	400456	269751	325556
315		4	999.0;442.97;397.74;195.07;	4.41100983E8;4.58127502E8;4.8615863E8;4.4210437E8;	18.5078									39563.4	53625.4	0.707629	1.35543	0	31613.4	148067	0	18136.5	43302.3	25937.8	33081.4	112180	39544.2	49633.4	74523.6
316		3	999.0;466.8;229.15;	2.6314801E8;2.801745E8;3.08205688E8;	18.6317									79850.5	75423.8	0.907938	0.944563	90120.2	73966.6	104285	52682	78198.8	29143.6	35713.7	196881	39957.3	90546.8	90650	96015.4
317		4	999.0;374.93;266.01;191.66;	7.57215698E8;7.58219177E8;7.59221619E8;7.79197632E8;	18.6543									18670.8	49040.9	0.107877	2.6266	0	25918.2	43374.4	0	24061.5	63820.2	11337.4	38910.6	82095.2	23330.9	26004.2	21239.8
318		2	999.0;388.26;	5.54314941E8;3.89215729E8;	18.6543									5409.25	0	0.112755	0	0	6739	14227.9	0	6079.34	0	0	0	0	0	0	40483.8
319		7	999.0;423.45;165.62;154.33;149.56;140.97;77.48;	3.38085907E8;3.36190643E8;3.43041229E8;3.66116974E8;3.39089203E8;3.21059418E8;1.67033279E8;	18.677									10352.3	116042	0.00543688	11.2093	9268.47	8312.04	4962.74	9746.56	19471.6	122428	163177	149482	29081.8	32378.6	37558	33723.2
320		2	999.0;873.66;	3.87200104E8;4.04226563E8;	18.8798									4813.74	0	0.19445	0	0	0	12834.6	0	11234.1	0	0	0	0	0	0	19279.4
321		4	999.0;262.11;46.38;17.19;	4.92314758E8;4.93318024E8;4.94320679E8;3.46257599E8;	18.97									642785	765763	0.68522	1.19132	673092	1.17414e+06	547785	599202	219706	639072	1.54286e+06	518902	362219	830738	772338	909872
322		2	999.0;232.92;	5.36268066E8;5.37271301E8;	18.9925									34969.3	4745.53	0.14079	0.135706	50990	0	16795.8	17961	89099.9	5319.21	0	0	13662.9	32233.8	12811.8	21945
323		5	999.0;406.85;344.32;286.07;123.99;	5.58252258E8;5.86283386E8;4.70221313E8;5.59255676E8;5.87286804E8;	19.1504									130963	23969.2	0.0241605	0.183023	129815	203939	107160	24747.8	189152	8776.6	25964	50693.6	10442.5	88120.2	82987.3	93871.3
325		4	999.0;286.79;285.75;224.0;	5.88262817E8;3.46257477E8;5.89266296E8;6.16294128E8;	19.4886									60343.3	24465.9	0.147465	0.405445	48597	32565.5	129521	21187.6	69845.3	16382.8	36463.3	25294.4	19723	49494.4	47822.6	59968.1
326	25	3	999.0;260.16;48.43;	4.92314728E8;4.93317902E8;4.94320374E8;	19.6688	492.3147	C24H46NO9	492.3172	-5.07803	morusimic acid C	C00033220	alkaloid	3	2.00485e+06	1.09459e+06	0.119578	0.545973	1.89087e+06	2.30042e+06	1.15754e+06	3.44044e+06	1.23497e+06	981498	1.75815e+06	931952	706774	2.33535e+06	1.84427e+06	2.50233e+06
327		4	999.0;395.69;340.12;321.71;	5.3432489E8;4.14174225E8;3.69116699E8;5.3532843E8;	19.7589									15346	52065.4	0.0522288	3.39277	6197.18	0	25147	10838.7	34547.1	51726.2	39623	20999.5	95912.7	18173.9	15977.7	31037.4
328		2	999.0;323.26;	7.13153442E8;7.14156738E8;	19.9166									23267.8	2724.37	0.0678258	0.117088	9814.21	43758.3	26540.7	0	36225.8	0	0	0	10897.5	15290.4	11119.8	14314.8
329		4	999.0;323.38;130.82;102.78;	6.44252563E8;6.4525592E8;6.49207703E8;6.72283508E8;	20.0293									112784	40400.4	0.420375	0.358212	65778.2	16952.5	401263	11007.9	68916.2	15834.3	48833.1	90593.3	6340.74	95048	117264	101485
330		7	999.0;293.51;194.97;174.11;118.38;116.3;63.1;	5.40241821E8;5.41245239E8;2.1910083E8;5.68273071E8;5.45197266E8;5.04314789E8;4.23203827E8;	20.0519									138533	37911.8	0.0656381	0.273666	164031	132656	73198.1	55346.5	267433	9507.52	36981.4	93886.7	11271.5	104482	88923	105426
331		5	999.0;472.55;314.57;176.22;168.31;	6.11158386E8;4.7833551E8;6.12161743E8;6.33140137E8;4.79338776E8;	20.097									56492.5	119974	0.270051	2.12371	43449.4	69219.5	97622.4	34708.2	37463	103333	23570.9	288048	64944.2	73039.8	74401.1	69539
332		2	999.0;259.6;	4.92314758E8;4.93318146E8;	20.2323									183131	65539.6	0.000845136	0.357885	196265	229566	171226	152095	166501	58049	111497	33587.6	59025.3	167805	134852	165999
333		3	999.0;667.75;185.09;	1.93048874E8;4.05148926E8;2.38106644E8;	20.2774									62605.7	83581.6	0.509657	1.33505	39706	23415.7	37829.1	49972.2	162106	72765	71608.5	73421.8	116531	84222.5	55185.7	71453.6
334		2	999.0;241.23;	6.54367004E8;6.55370422E8;	20.3901									31928.8	13136.5	0.149077	0.411432	36389	6668.4	15781.7	44656.5	56148.4	13907.5	28648.4	0	9990.18	29795.3	16711.3	28154.2
335		2	999.0;295.27;	4.46164063E8;8.08299438E8;	20.4352									21613.2	3558.4	0.305888	0.16464	0	20996.5	76761.8	0	10307.6	0	0	8139.89	6093.73	16887.3	15321.3	27711.8
336		4	999.0;509.62;175.24;144.96;	4.73201263E8;4.73703033E8;4.22237061E8;4.74204346E8;	20.4804									73733.1	54403.4	0.647842	0.737842	44730.6	32631.8	68327.5	29364.7	193611	45119.3	22972.8	26106.7	123415	61535	43720.5	53733.4
337		2	999.0;283.05;	5.34325073E8;5.35328491E8;	20.6608									78441	139331	0.138772	1.77626	58198.4	15295.5	113413	71754.8	133543	169782	189511	47665.6	150368	111274	96293.4	142112
338		3	999.0;255.47;49.44;	4.92314667E8;4.93317932E8;4.94320313E8;	20.7933									3.92349e+06	1.40744e+06	0.0847335	0.35872	3.46317e+06	7.65662e+06	4.22221e+06	3.0164e+06	1.25907e+06	1.15712e+06	2.64195e+06	586885	1.24378e+06	3.68004e+06	3.19984e+06	4.05295e+06
339		13	999.0;174.3;151.69;61.83;29.49;23.13;16.44;13.39;12.8;12.12;10.18;10.17;9.81;	3.74143219E8;3.75146423E8;4.02174164E8;3.79098328E8;4.0317749E8;3.95072235E8;7.3025238E8;6.44252258E8;7.35207764E8;4.18169037E8;3.39106232E8;3.80101654E8;2.31049072E8;	20.9224									1.54521e+06	935915	0.226593	0.605688	1.56709e+06	1.05135e+06	2.88658e+06	504997	1.71602e+06	1.08686e+06	928914	642285	1.0856e+06	1.23011e+06	1.38044e+06	1.46305e+06
340		2	999.0;189.04;	3.30262665E8;3.31265991E8;	21.3735									130877	164814	0.356151	1.2593	126325	178356	133074	160071	56560.6	101592	239838	156711	161114	155362	137364	174212
341	26	18	999.0;288.91;73.08;46.1;38.28;24.32;21.58;11.39;7.75;7.41;5.35;5.0;3.36;2.37;2.12;2.08;2.06;1.34;	6.11158325E8;6.12161682E8;6.13163635E8;3.03048767E8;1.221309204E9;4.65100891E8;1.2223125E9;6.26168701E8;1.223315308E9;3.04052155E8;4.66104309E8;6.56215637E8;6.27171936E8;3.01033142E8;1.29054077E8;7.05095581E8;4.49106049E8;6.49113464E8;	21.3955	611.1583	C27H30O16	611.1612	-4.74507	quercetin-3-O-rutinoside	C00005413	flavonol	1	2.07931e+06	5.56196e+06	0.0381077	2.6749	964470	2.65252e+06	4.16911e+06	488114	2.12234e+06	5.88756e+06	4.49581e+06	2.8478e+06	9.01666e+06	3.03446e+06	2.9853e+06	3.25988e+06
343		2	999.0;836.34;	3.27178986E8;5.07241577E8;	21.5287									4531.93	3363.32	0.818693	0.742138	0	17858.1	0	0	4801.52	0	0	0	13453.3	0	0	5030.88
344		2	999.0;707.89;	4.90226501E8;4.73199982E8;	21.7091									21097.6	11121.7	0.257235	0.527152	35643.1	18837.4	23956.7	0	27050.9	13884.5	6757.89	0	23844.2	19340.6	15623.2	34287.2
345		2	999.0;835.97;	8.36428223E8;8.36929749E8;	21.8444									0	23616.1	0.0177991	#DIV/0!	0	0	0	0	0	40822.4	22358.4	0	31283.7	0	0	0
346		4	999.0;577.63;276.68;155.38;	5.69318176E8;5.69819946E8;1.137629517E9;5.7032196E8;	21.9797									53207.8	4591.07	0.0228281	0.0862858	35304.2	70587.3	35236.9	101106	23804.5	18364.3	0	0	0	40063.3	21231.1	81753.9
348		6	999.0;288.68;164.43;151.45;109.3;91.05;	5.40241821E8;5.41245239E8;3.31152893E8;4.2220047E8;5.6827301E8;5.45197205E8;	22.0699									227824	53585.8	0.0521147	0.235207	311756	72041.6	177133	144668	433524	29911.4	58327.7	99351.6	26752.4	165581	142888	149714
349		5	999.0;318.68;185.19;142.92;124.25;	4.68242157E8;5.38283691E8;4.69245514E8;2.89163605E8;4.73197418E8;	22.0925									51589.9	89079	0.135513	1.72668	38602.7	35776.2	83887.5	27904.3	71778.4	83752.6	31929.6	122278	118356	63497.1	63369.8	71986.3
350		7	999.0;247.2;103.15;76.81;71.57;40.02;34.35;	5.00174164E8;5.0117749E8;3.21095825E8;1.47043518E8;5.05129456E8;5.02179657E8;5.28205261E8;	22.1826									283154	390763	0.61631	1.38004	363298	84046.5	672755	62206.5	233463	328793	345732	0	888527	310931	257835	461710
351		3	999.0;193.27;20.59;	3.30262726E8;3.31265991E8;3.12252197E8;	22.1826									980833	536153	0.0967124	0.54663	876690	1.06257e+06	688559	1.69484e+06	581510	396632	742910	508440	496629	1.12131e+06	917208	1.32891e+06
352		3	999.0;735.06;442.32;	1.7514743E8;5.04278137E8;5.10252136E8;	22.2277									23105.1	8241.18	0.230576	0.356683	24526.4	7492.26	18016.2	6765.45	58725.2	4838.71	0	18462.1	9663.89	20871.8	12822.9	14080.1
353		2	999.0;255.5;	5.04314575E8;5.05317871E8;	22.3405									27930.5	1872.48	0.169054	0.0670408	26860.1	0	13693.7	13971	85127.5	0	0	0	7489.92	16388.9	9792.71	12491.3
354	28	11	999.0;226.79;145.49;49.09;24.77;21.96;21.36;13.19;13.07;10.48;3.96;	4.65100922E8;4.66104218E8;3.03048859E8;4.67106201E8;3.04052216E8;9.51176514E8;4.87082642E8;5.10158478E8;9.29194702E8;9.52179993E8;4.88085968E8;	22.4081	465.1009	C21H20O12	465.1033	-5.16014	quercetin-hexoside	C00033219	flavonol	2	1.09536e+06	1.27166e+06	0.708453	1.16095	599611	1.67492e+06	1.9261e+06	255916	1.02027e+06	1.61689e+06	1.13586e+06	444280	1.88961e+06	1.19934e+06	1.12284e+06	1.21288e+06
355		2	999.0;283.0;	5.34325134E8;5.35328552E8;	22.5434									4354.88	38403.2	0.0021706	8.81842	0	0	9102.9	0	12671.5	36102.3	21793.8	37791.9	57924.6	14521.5	11493.4	17650.5
356		3	999.0;398.31;330.09;	6.4425238E8;6.14242065E8;6.4525592E8;	22.5885									51209.7	9233.18	0.0454004	0.180301	53227.9	74642	81516.3	0	46662.3	0	8851.62	28081.1	0	35854.8	40295.3	40752.8
357		3	999.0;260.41;178.22;	5.22288757E8;5.23292114E8;4.80205719E8;	22.6787									59962.4	23458.8	0.131698	0.391225	34528.1	67103	74481.3	9841.35	113858	13725.3	12039	47153.7	20917.3	37617.2	32116.2	35390.6
358		2	999.0;188.95;	4.24216095E8;4.25219452E8;	22.7689									58158.7	11796.7	0.0257222	0.202837	88267.9	31418.2	23302.1	56447.1	91358.5	11659.5	12853.6	0	22673.8	53362.8	29619.6	54265.3
359		3	999.0;555.02;412.92;	4.24231354E8;4.01155579E8;3.96200256E8;	22.9268									67520.5	16485.7	0.349953	0.244159	33654.5	29319.8	14944.6	20305.2	239379	0	0	65943	0	52892.2	33393.9	33073.9
360		2	999.0;306.15;	6.1222644E8;6.13229675E8;	22.9268									41438.4	7627.64	0.145298	0.184072	13260.3	88539.6	74390.3	0	31001.6	0	0	30510.6	0	31457.2	35591.8	35874.4
361		9	999.0;753.06;752.11;324.51;279.18;252.8;214.26;204.63;181.68;	4.72252228E8;4.49176483E8;4.44221161E8;2.47132065E8;4.73255646E8;2.65142517E8;4.45224518E8;4.27194733E8;4.62304291E8;	23.0621									53253.6	84084.2	0.600153	1.57894	0	226325	39942.6	0	0	115438	88115.9	0	132783	41910.9	45585.9	54494.5
362		12	999.0;556.43;373.88;323.14;136.64;115.88;111.23;75.96;72.56;44.53;37.65;36.02;	6.44252502E8;5.22288818E8;5.78314819E8;6.4525592E8;6.49207764E8;5.79318237E8;6.72283569E8;6.46258362E8;6.14242188E8;6.50210999E8;6.73287048E8;5.2430426E8;	23.0846									663901	273779	0.0450346	0.41238	617814	830213	981722	182925	706833	186567	279718	424196	204636	529429	556559	580170
364		2	999.0;448.13;	3.22091248E8;3.50122406E8;	23.2425									0	17996.6	0.0118421	#DIV/0!	0	0	0	0	0	21354.5	25158.2	25473.9	0	0	0	0
365		4	999.0;193.74;155.12;71.84;	4.68242126E8;4.69245514E8;2.89163605E8;4.7319751E8;	23.265									131206	119250	0.761612	0.908873	98499.9	92657.6	160691	91676.7	212504	133771	70073.1	75260.1	197895	122515	95079.5	141641
366		3	999.0;194.0;15.71;	3.30262817E8;3.31266052E8;3.12252228E8;	23.4229									850547	391444	0.017249	0.460226	724436	1.12878e+06	1.05199e+06	864223	483313	230548	541878	289440	503910	826425	718220	993862
367		3	999.0;288.05;40.79;	5.34325073E8;5.3532843E8;5.36331238E8;	23.4454									56595	317356	0.00373774	5.60748	39274.7	39877.2	86036	19585.6	98201.6	241101	252537	517733	258051	154473	149374	160615
368		2	999.0;234.86;	5.24304565E8;5.25308167E8;	23.6258									33144.4	9188.32	0.0678359	0.277221	35687.8	33482.6	13993	17073.2	65485.5	8572.39	6775.78	0	21405.1	18409.5	11085.8	16507.5
369		2	999.0;313.63;	6.44252441E8;6.45255981E8;	23.8062									69849.2	15197.2	0.0521122	0.217572	58018.8	116490	94406.2	8187.61	72143.6	0	9645.18	51143.7	0	52381.5	57205.4	58037.6
370		2	999.0;240.87;	5.42278564E8;5.43281982E8;	24.0091									35649	10798.7	0.339465	0.302917	7344.59	24012.7	33763.7	0	113124	0	0	6379.77	36814.9	22129.4	16730.6	17550.5
371		8	999.0;916.22;236.88;200.13;183.5;144.45;126.09;86.87;	3.71205109E8;5.03246765E8;5.04250153E8;3.72208466E8;2.09152908E8;5.48304382E8;5.25228455E8;1.91142349E8;	24.2121									264156	212276	0.69002	0.803602	181995	256707	156142	140428	585508	189867	107671	68869	482698	231607	189476	236956
372		5	999.0;426.23;344.63;128.94;60.06;	5.81331055E8;5.78314819E8;5.82334412E8;5.79318176E8;5.83337708E8;	24.3248									345189	59272.6	0.106543	0.171711	163853	759429	577636	91384.1	133641	63718	81329.4	11077.3	80965.7	302580	275225	334750
373		2	999.0;335.07;	4.18132843E8;4.34200378E8;	24.3474									8911	13118.5	0.633648	1.47217	0	5317.73	33185.3	0	6051.97	9590.49	7218.22	6677.35	28987.9	7886.36	7877.41	22179.1
374	29	11	999.0;296.86;70.52;59.66;45.91;27.98;26.0;19.3;18.1;13.36;9.99;	5.95163452E8;5.96166748E8;5.97169128E8;6.17145142E8;2.87053986E8;4.36216095E8;4.49106018E8;6.18148499E8;4.52210907E8;6.40220886E8;6.33118835E8;	24.4601	595.1634	C27H30O15	595.1663	-4.87259	kaempferol-3-O-rutinoside		flavonol	1	433632	970681	0.0355669	2.23849	199667	495560	753836	66990.9	652107	950913	653904	852195	1.42571e+06	529156	554372	606443
375	30	16	999.0;259.67;63.87;46.38;38.84;37.12;18.59;14.2;11.67;9.1;8.45;8.34;6.33;6.19;5.96;5.05;	5.51101013E8;5.52104309E8;5.53106262E8;5.66111633E8;3.03048798E8;1.101194946E9;1.10219812E9;5.83090393E8;5.67114868E8;1.12317688E9;3.01033112E8;5.96158386E8;6.45038391E8;1.103200317E9;3.04052032E8;1.124180176E9;	24.8998	551.1010	C24H22O15	551.1037	-4.89926	quercetin-malonylhexoside		flavonol	2	1.79158e+06	1.09609e+06	0.27669	0.611799	1.12282e+06	2.46895e+06	2.72339e+06	496399	2.14634e+06	1.48692e+06	1.11183e+06	0	1.7856e+06	1.62488e+06	1.57881e+06	1.69698e+06
376		2	999.0;263.38;	5.22288879E8;5.23292297E8;	25.0464									73942.5	16972.2	0.0902613	0.229533	113722	11741	52711.2	45269.8	146268	12722.4	10267.6	0	44898.9	48068.2	37887.8	56200.9
377	31	4	999.0;835.77;257.23;209.04;	5.1713208E8;5.34158508E8;5.18135437E8;5.35161926E8;	25.0689	517.1320	C25H24O12	517.1346	-5.0277	dicaffeoylquinic acid I		phenylpropanoid	2	22502.3	104238	0.131205	4.63232	0	37057.3	70512.2	0	4942.19	90250.6	36463.3	36461.4	253777	38070.6	37178	50368.7
378		3	999.0;569.3;263.33;	3.71205078E8;5.03246735E8;2.09152908E8;	25.4523									57816.5	12963.4	0.270138	0.224216	21919.7	29675	46095.9	8150.01	183242	6688.4	0	0	45165.1	35876.7	25727.2	32716.5
379		7	999.0;767.41;335.55;237.68;211.09;137.46;100.49;	3.80132599E8;3.52101501E8;3.35075043E8;3.57056854E8;3.81135925E8;3.53104828E8;1.37022873E8;	25.52									0	180905	0.00127146	#DIV/0!	0	0	0	0	0	199040	214038	245221	65318.6	109327	105017	67310
380	32	6	999.0;226.33;194.02;153.62;38.6;35.85;	4.4910614E8;4.50109528E8;4.71087891E8;2.87054047E8;4.72091217E8;4.94163757E8;	25.5651	449.1061	C21H20O11	449.1083	-4.8986	kaempferol-hexoside		flavonol	2	187368	146703	0.542472	0.782968	118784	225721	276167	46077.6	270090	207654	102052	48915.4	228191	155773	136973	146484
381	33	8	999.0;639.03;280.77;174.66;135.64;75.56;39.64;30.48;	5.17132019E8;4.9912149E8;5.18135376E8;5.00124817E8;5.3911377E8;1.63038361E8;5.19137695E8;5.40116882E8;	25.6552	517.1320	C25H24O12	517.1346	-5.0277	dicaffeoylquinic acid II		phenylpropanoid	2	191722	297272	0.463312	1.55054	21622.4	448399	440123	5395.27	43068.4	216752	119522	466649	386167	246649	248041	253880
382		4	999.0;242.69;161.6;50.16;	4.76210846E8;4.77214142E8;4.81166138E8;5.04242065E8;	25.7229									162894	101925	0.470743	0.625717	114435	0	86238.1	268090	345706	81819.2	131300	0	194583	144586	85764.9	127500
383		7	999.0;645.8;277.64;225.28;130.59;129.02;101.45;	5.0526236E8;3.73220795E8;5.06265778E8;4.36216125E8;3.74224121E8;5.50320129E8;5.27244324E8;	25.8356									147650	151036	0.961376	1.02293	105495	80448.6	248210	103121	200974	175754	98432.2	13646.3	316310	156221	113420	198106
384		2	999.0;290.1;	5.34325134E8;5.35328552E8;	25.9484									48218.5	266005	0.172623	5.51665	23275.3	74907.4	142910	0	0	91126.6	127594	743669	101629	142601	196976	153657
385		4	999.0;318.85;310.32;116.32;	5.98247253E8;6.2627832E8;5.99250549E8;6.59365662E8;	25.9709									20959.5	23016.8	0.895446	1.09816	16148	9658.04	14278.2	0	64713.1	16289.9	14309.5	11288.1	50179.5	14692.1	14533.9	26288
386		2	999.0;233.83;	4.46273102E8;4.47276428E8;	26.0386									44986.4	0	0.214723	0	16613.8	53866	154452	0	0	0	0	0	0	34162.3	35414.6	37039.1
387		2	999.0;249.26;	5.05262421E8;5.06265869E8;	26.1964									28842.5	18269.1	0.482739	0.633409	12954.3	15098.9	39141	12518	64500.4	17046.8	11346.4	0	44683.2	22103.6	17490.8	34897.8
388		2	999.0;198.86;	3.88158752E8;3.8916217E8;	26.219									63543.1	40370.7	0.29781	0.635328	57113.6	84844	113694	9328.87	52735.2	42735	21903.1	53949.1	42895.7	54098.8	58932.6	65426.2
389		3	999.0;368.61;72.85;	5.95346619E8;5.96350037E8;5.97353271E8;	26.3092									349857	348602	0.99567	0.996415	303316	105086	60133.6	356076	924673	322554	294698	7251.94	769906	467771	243865	389320
390		4	999.0;276.67;106.42;56.78;	5.51101013E8;5.52104431E8;5.73082764E8;3.03048737E8;	26.3317									144439	63272.3	0.170826	0.438057	66126.7	216579	250323	22042.4	167122	91072.2	64357.1	0	97660.1	115619	101258	113520
391		3	999.0;411.83;304.29;	6.74263E8;5.1713208E8;5.34158508E8;	26.422									19951.4	8215.03	0.451736	0.411751	9615.38	66698.8	23443	0	0	0	0	17909.4	14950.7	16068.3	17522.6	18424.6
392		3	999.0;344.89;218.54;	3.72273132E8;8.00403381E8;3.73276459E8;	26.4445									19065.2	65315.9	0.0708681	3.42591	9568.43	6242.71	49599.6	20659.2	9256.2	67998.2	116251	6705.38	70309	25990.8	31283.6	42626.6
393		3	999.0;356.25;70.5;	5.95346741E8;5.96350098E8;3.00252228E8;	27.4366									45283.7	14786	0.33862	0.326519	9322.98	44693.1	146535	12241.8	13626.1	14992.1	19628.8	7586.05	16936.9	40014.1	44331.6	41435.1
394		3	999.0;300.7;246.24;	5.22288879E8;1.75147507E8;5.23292297E8;	27.7298									60992.2	65250.5	0.911487	1.06982	26165.4	38702.3	55064.4	10769.6	174259	56498	26359.3	115695	62449.5	55354.7	52617.5	50870.7
395	34	5	999.0;272.58;175.22;167.25;100.94;	5.1713208E8;5.18135437E8;5.06221222E8;5.34158508E8;5.3911377E8;	27.8199	517.1320	C25H24O12	517.1346	-5.0277	dicaffeoylquinic acid III		phenylpropanoid	2	38772.9	152806	0.0977911	3.94105	0	64449.2	118595	0	10820.1	104886	54731.9	120756	330850	58205.6	67663.7	78834.3
396		2	999.0;200.89;	3.4427832E8;3.45281494E8;	28.4513									57399.7	2308.83	0.0713362	0.0402238	17425.2	53672.2	145277	42180.7	28443.1	0	0	9235.34	0	14804.1	10036	14661.8
398	35	9	999.0;267.86;82.13;55.54;42.88;21.52;13.08;11.69;9.61;	5.3510614E8;5.36109436E8;5.57087769E8;5.37111511E8;2.87053955E8;5.58091064E8;5.80163513E8;5.7306134E8;5.79069519E8;	28.6092	535.1061	C24H22O14	535.1087	-4.85883	kaempferol malonyl hexoside		flavonol	2	619092	312909	0.220664	0.505432	325139	748091	756928	128652	1.13665e+06	381996	287094	0	582546	484125	424744	485513
399		2	999.0;557.41;	3.2923111E8;3.47241577E8;	28.8121									30989.9	0	0.0580927	0	41080.3	20687	0	21465.8	71716.5	0	0	0	0	26693.6	8143.08	22819.2
400		2	999.0;772.37;	3.44169037E8;3.49124359E8;	28.97									7200.5	1367.09	0.319355	0.18986	0	0	0	13026.9	22975.6	0	5468.35	0	0	13619.2	0	0
401		2	999.0;325.73;	6.84247192E8;6.85250854E8;	29.1955									43236.9	51713.1	0.756356	1.19604	28971.5	28659.3	42537.6	5019.95	110996	41389.2	26045.6	31948.1	107470	40388.1	37624.1	55773.5
402		4	999.0;466.78;332.72;214.36;	5.94215942E8;5.77189331E8;5.95219238E8;6.28387878E8;	29.2406									59716.8	4475.75	0.0635832	0.0749495	71111.4	35663.7	133346	0	58463.3	0	0	11800.1	6102.87	42893.2	46805.1	44725.7
403		2	999.0;457.17;	5.70309875E8;5.53283325E8;	29.421									13486.7	3838.61	0.319473	0.284623	6439.73	37284.1	0	0	23709.4	0	0	0	15354.5	7012.41	5085.57	6758.88
404		2	999.0;666.6;	4.78263E8;4.61236542E8;	29.5563									10478.2	0	0.0268839	0	8254.03	19021	15944.6	0	9171.48	0	0	0	0	0	0	39499.6
405		2	999.0;262.17;	5.35106201E8;5.36109497E8;	29.6916									34082.1	9931.22	0.141092	0.291391	13183.6	43580.4	42541.6	0	71105	12356.2	9603.02	0	17765.7	19290.1	16845.3	18701.9
406		4	999.0;319.73;129.49;101.57;	6.24226318E8;6.25229797E8;6.07199829E8;6.29181641E8;	29.9396									196331	55053	0.14504	0.280409	147600	88775.9	490325	88563.9	166391	53900	95604.3	43997.3	26710.4	173199	180080	177086
407		3	999.0;329.41;72.8;	6.26241882E8;6.27245178E8;6.31197327E8;	29.9622									117692	33620.1	0.130992	0.285661	114784	202859	35470.2	33690.6	201657	5277.37	11617.6	117586	0	82210.1	77864.3	104122
408		2	999.0;307.69;	6.12320251E8;6.13323669E8;	30.3681									46353.4	28992.2	0.578822	0.62546	51578.4	58172	19646.6	0	102370	5756.93	5451.28	0	104761	33036.4	27560	35387.2
409		3	999.0;292.83;289.89;	5.63173767E8;5.80200195E8;5.64177063E8;	30.6611									42028.9	14095.5	0.190619	0.335375	61223.9	18388.6	18334.1	12426.2	99771.8	10312	12582	21806.1	11681.7	34068.2	34669.9	36648.3
410		4	999.0;262.98;165.54;155.93;	3.64137756E8;3.36106598E8;3.65141235E8;3.19080231E8;	31.0219									0	57569.6	0.00507093	#DIV/0!	0	0	0	0	0	77468.7	60614.6	81626.1	10569.1	25018.6	20425.3	13855.5
411		2	999.0;254.92;	5.08273224E8;5.09276672E8;	31.0445									30285.5	17635	0.527011	0.582292	24400.9	35758.7	86461	4806.98	0	13218	17265.5	0	40056.5	21836.6	21245	59051.6
412		2	999.0;936.04;	4.70230194E8;4.25172516E8;	31.3602									0	47899.7	0.0437449	#DIV/0!	0	0	0	0	0	60630.1	103193	0	27776.2	14055.6	16882.3	15106.6
413		2	999.0;466.45;	9.27384705E8;9.28388245E8;	32.3073									24846.2	24050.6	0.961087	0.967977	13049.7	11136.9	29567.4	7103.64	63373.4	12100.7	7226.85	17657.8	59216.9	22802.4	18989.2	23983.3
415		2	999.0;819.87;	3.68190186E8;7.58377625E8;	32.7358									19061.5	0	0.215818	0	7622.88	21850.4	65834.4	0	0	0	0	0	0	13632	18045.5	20612.4
416		6	999.0;644.51;541.37;436.44;179.35;173.07;	3.10200226E8;2.4713208E8;2.65142578E8;2.82169067E8;2.8712439E8;3.11203552E8;	33.2543									124013	114193	0.839819	0.920818	220913	61255.3	106064	103122	128709	56356.7	90860.7	234756	74798.3	134740	130036	154959
417		5	999.0;273.45;225.17;70.46;57.5;	5.70309814E8;5.71313232E8;5.53283325E8;5.75265137E8;5.54286682E8;	33.3896									146860	70811.5	0.367114	0.48217	105445	293805	63505	7163.39	264382	22606.7	20591.4	11586.7	228461	106178	88607.6	112531
418		2	999.0;265.81;	5.22288818E8;5.23292236E8;	33.8406									35681.8	38272.7	0.912941	1.07261	10140.7	54278.5	91224.9	0	22765	44261.4	37337.4	0	71492.1	37093.8	37174.7	52703.8
419		2	999.0;317.62;	6.42367004E8;6.43370422E8;	33.9759									66382.8	3192.77	0.0075333	0.0480963	72124.8	47938.6	57354.2	34269.8	120227	0	0	0	12771.1	44712	35239.1	42020.8
420		2	999.0;263.92;	5.68294067E8;5.69297607E8;	34.2014									18234.3	19611.9	0.944761	1.07554	7730.43	32799.8	12036.6	0	38605	0	0	0	78447.4	12327.2	10833.3	15065.1
421		3	999.0;216.36;84.9;	4.30169159E8;4.31172516E8;4.35124542E8;	34.923									114254	74530.2	0.618651	0.652322	68468.3	0	343846	27908.1	131046	72896.8	169544	0	55679.5	101166	104424	204347
422		3	999.0;248.49;82.26;	4.88210724E8;4.89214081E8;4.9316626E8;	35.1485									71598.9	59401.4	0.777683	0.829641	35495	0	183198	46820.1	92481.8	50314.7	115826	0	71465.1	71831	60831	103926
423		6	999.0;399.2;277.95;160.6;118.42;104.08;	5.10325348E8;4.93298798E8;5.11328644E8;3.31246765E8;5.15280579E8;4.94302124E8;	35.4191									121400	0	0.00385064	0	156174	191917	130120	66394.9	62392.2	0	0	0	0	92358	66795.5	89824
424		2	999.0;357.3;	7.1636731E8;7.17370605E8;	35.9602									25746.3	3073.21	0.189002	0.119365	15880.1	69813.8	43037.8	0	0	0	0	12292.9	0	18112.2	23537	19449.4
425		2	999.0;454.63;	5.12340881E8;4.95314362E8;	37.6064									37416.8	0	0.0595614	0	29596.5	87613.4	50835.2	9901.69	9137.12	0	0	0	0	31691	25636.4	28551.4
426		3	999.0;298.46;200.57;	6.00356689E8;6.01360107E8;4.51288361E8;	37.6514									65068.7	2286.87	0.108805	0.0351455	64564.1	45257.6	19537.2	15923.9	180061	0	0	0	9147.48	44060.1	26219.7	34358.4
427		3	999.0;310.23;305.73;	6.00356628E8;6.01360107E8;4.51288452E8;	38.2828									58597.3	1287.16	0.0391778	0.0219661	40703.6	75688.7	37518.9	11831.6	127244	0	0	0	5148.63	41837	19682.6	33635
429		7	999.0;313.4;221.22;84.02;67.56;63.24;55.29;	5.96325378E8;5.97328674E8;5.79298767E8;6.01280396E8;5.80302185E8;5.98331177E8;4.68314789E8;	38.9142									237308	18966.1	0.0238232	0.079922	196913	365239	380450	13684.8	230252	6564.8	10299.9	10436.5	48563.2	161911	158185	163665
430		2	999.0;981.98;	4.51288361E8;4.68314819E8;	39.3651									66881.3	0	0.0946389	0	45772.1	187261	50418.2	26961.9	23993.1	0	0	0	0	60406.4	45572.2	52526
431		6	999.0;962.19;790.29;770.96;534.58;383.26;	1.049405029E9;1.049655151E9;1.049155029E9;1.049905396E9;1.050155762E9;8.39926025E8;	39.8387									63829	5339.5	0.00110457	0.0836531	55114.4	72384.8	83175.5	33817.5	74652.8	0	0	21358	0	32039.9	36174.6	30635
432		2	999.0;575.75;	4.512883E8;4.68314758E8;	40.0642									50514.3	0	0.175671	0	20454.5	168442	29615.4	16582.9	17476.7	0	0	0	0	44332.1	33656	38533.7
433		2	999.0;524.88;	6.28351501E8;6.34298096E8;	40.5152									28881.4	4486.01	0.267702	0.155325	6667.12	94569.6	38262.5	0	4907.71	0	8846.8	0	9097.25	24149.8	23069.4	26894.9
434		3	999.0;315.45;226.07;	5.98340942E8;5.99344299E8;5.81314453E8;	41.124									130073	3562.93	0.0419302	0.0273918	86258.9	249313	214752	5001.02	95038.5	0	0	0	14251.7	99335.9	95518	98125.8
435		2	999.0;729.93;	3.45225922E8;3.62252411E8;	41.327									11004.4	0	0.0782886	0	14745.7	0	0	16931	23345.3	0	0	0	0	5148.2	0	6345.28
436		2	999.0;195.42;	3.31246765E8;3.32250031E8;	42.2966									81581.8	1499.32	0.0234297	0.0183781	109671	23002.9	48945.1	64836.6	161454	0	0	0	5997.29	57824.3	43425.8	60271.2
437		3	999.0;791.32;743.82;	3.5121286E8;3.11220612E8;3.74288727E8;	42.9279									2714.04	15119.6	0.123759	5.57088	0	0	0	13570.2	0	29689.6	25247.4	0	5541.3	35701.3	6213.76	22702.3
438		3	999.0;193.67;99.65;	3.46257599E8;3.47260895E8;2.75199585E8;	42.9505									94196.1	60806.7	0.548697	0.645534	43445.5	19559.2	30606	119742	257628	94888.1	85925.7	13942.9	48470.3	111005	54568.8	82657.4
439		5	999.0;289.86;251.65;72.93;69.22;	5.5431488E8;5.55318359E8;5.37288513E8;5.59270264E8;5.38291992E8;	43.1312									256732	32628.6	0.0830264	0.127092	197544	609974	253440	14005.5	208695	9575.27	13988.6	57564.5	49386	214964	183198	206314
440		5	999.0;315.47;289.63;82.9;72.48;	5.5431488E8;5.37288452E8;5.55318359E8;5.3829187E8;5.59270203E8;	43.7623									186680	4012.46	0.133362	0.0214938	101076	554777	145633	9593.31	122322	0	7249.92	0	8799.92	163602	127168	152862
441		3	999.0;479.16;237.81;	2.44189911E8;2.89247589E8;2.26179428E8;	44.2584									32385.6	30416.5	0.636731	0.939197	28572.8	33589.3	28866.2	29552	41347.8	29668.4	27928.6	24323.8	39745.1	28948.6	28998.4	83733.7

## Sheet: Info column heads
Supplementary Table S2:Description of column heads
Column head	Description
clusterId	cluster number defined by MSClust software
# mz peaks in cluster	number of mass signals in cluster
(relative) intensity list	promille of basepeak; data separated by semicolon
mz list of cluster	masses given in microdalton, data separated by semicolon
retention time	presented in minutes
mz putative molecular ion	[M+H]+; manually checked for annotated compounds
elemental formula	empty cell: putative mz not manually checked
mz calculated	calculated accurate mass of molecular ion of checked metabolites
delta mass ppm	deviation of detected mass from calculated mass, in parts per million
putative name	putative metabolite identity
KNAPSACK ID	http://kanaya.naist.jp/knapsack_jsp/result.jsp?sname=all&word=morus
biochemical class	presumed biosynthetic chemical class
MSI identification level	see sheet: 'info MSI ID level'
average M. alba (n=5)	average of the 5 Morus alba fruit samples analyzed
average M. nigra (n=4)	average of the 4 Morus nigra fruit samples analyzed
T-test	Student T-test result M. alba (n=5) versus M. nigra (n=4)
ratio M. nigra / M. alba	ratio averages M. nigra / M. alba
MAF S (F014984)	sample code (unique LCMS file number; numbered according to sequence series)

## Sheet: Info MSI ID level
Supplementary Table S3: MSI Identification level
cf Sumner et al. (2007) Metabolomics, Volume 3, 211-221
http://www.springerlink.com/content/k8v0632383j8111u/
1. Unambigiously identified compounds (retention time and MS data checked with authentic references, or compounds unambigously identified using NMR)
2. Putatively annotated compounds (e.g. without chemical reference standards, based upon physicochemical properties and/or spectral similarity with public/commercial spectral libraries)
3. Putatively characterized compound classes (e.g. based upon characteristic physicochemical properties of a chemical class of compounds, or by spectral similarity to known compounds of a chemical class)
4. Unknown compounds (although unidentified or unclassified these metabolites can still be differentiated and quantified based upon spectral data)
